# Supplementary material for: Evidence for late-glacial oceanic carbon redistribution and discharge from the Pacific Southern Ocean
Source: Nat Commun. 2022 Nov 11;13:6250. doi: 10.1038/s41467-022-33753-4 (PMC9652385; doi:10.1038/s41467-022-33753-4)
Supplement: Supplementary file 4 — Supplementary Data 1 [file 41467_2022_33753_MOESM4_ESM.xlsx]

## Sheet: Sheet1
Cruise	Core ID	Latitude (S)	Longitude (W)	Depth (m)	Deep water [CO32-] (µmol/kg)	ΩCa	Deep water Δ[CO32-] (µmol/kg)	N (shell number)	G.bulloides_%lowCT volume ratio	﻿Uncertainty in %lowCT volume ratio (95% confidence)	G. bulloides shell thickness (µm)	Uncertainty in thickness (95% confidence)	G.bulloides SNW (x10^3 µg/µm)	Uncertainty in SNW (95% confidence)
MR16-09	MC01	46.869	75.6894	1537	66.426	1.166	9.45687	10	26.8505	5.41324	17.2198	2.23959	27.9795	1.9973
MR16-09	MC02	46.6914	76.5358	2787	75.735	1.033	2.41941	12	28.1352	6.27148	20.4795	1.62908	32.815	2.89546
MR16-09	PL03	47.2833	77.3292	3074	76.59	0.987	-1.00878	16	32.7764	4.06198	24.0998	1.20313	53.3472	3.10937
MR16-09	MC04	51.7392	79.1189	3851	77.258	0.852	-13.4204	14	43.475	2.98383	21.9068	1.4758	40.9553	2.00341
PS97	27_1MC	54.3848	74.6058	2363	72.502	1.076	5.12096	16	29.4588	2.97862	22.9745	1.21789	64.7426	3.86596
PS97	114_1MC	54.5788	76.647	3869	74.919	0.823	-16.1126	30	39.885	2.39301	23.5724	1.18112	54.539	3.70739
PS97	122_2MC	54.0968	74.915	2558	72.951	1.041	2.87319	16	31.8059	3.68322	22.5705	1.25456	72.2262	3.83282
PS97	199_2MC	53.3215	75.2135	1870	69.306	1.136	8.2972	30	25.6682	2.43683	24.9168	1.11698	66.558	4.02599
