# Supplementary material for: Evidence for late-glacial oceanic carbon redistribution and discharge from the Pacific Southern Ocean
Source: Nat Commun. 2022 Nov 11;13:6250. doi: 10.1038/s41467-022-33753-4 (PMC9652385; doi:10.1038/s41467-022-33753-4)
Supplement: Supplementary file 5 — Supplementary Data 2 [file 41467_2022_33753_MOESM5_ESM.xlsx]

## Sheet: Sheet1
Cruise	Core	Section	Sample No.	Depth in core [cm]	Age [ya]	%Low-CT-number calcite volume	STD	95% CL	Upper %Low CT	Lower %Low CT	Average_d[CO32-]	Upper_d[CO32-]	Lower_d[CO32-]		[CO32-]	Upper [CO32-]	Lower [CO32-]	error
M16-09	PC01	2	18	70.4	2496.55	30.1893	5.5392	3.83847	34.0278	26.3508	2.70987	8.25715	-2.83741		59.6899	65.2372	54.1426	5.54728
M16-09	PC01	3	10	149.5	5518.95	28.4933	4.8357	3.35097	31.8442	25.1423	5.16093	10.0037	0.318166		62.141	66.9837	57.2982	4.84276
M16-09	PC01	3	42	222.2	7649.9	20.7228	2.32844	1.61353	22.3363	19.1093	16.3906	18.7225	14.0588		73.3707	75.7025	71.0389	2.33184
M16-09	PC01	4	32	302.5	9967.02	20.0463	4.30197	2.98111	23.0274	17.0652	17.3683	21.6766	13.0601		74.3484	78.6566	70.0401	4.30824
M16-09	PC01	4	39	320.7	10443	26.1389	2.33446	1.6177	27.7566	24.5212	8.5634	10.9013	6.22553		65.5435	67.8813	63.2056	2.33786
M16-09	PC01	5	2	335.2	10839.6	29.7598	4.94338	3.42558	33.1853	26.3342	3.33062	8.28121	-1.61998		60.3107	65.2613	55.3601	4.95059
M16-09	PC01	5	13	362.4	11754	27.5507	3.77739	2.6176	30.1683	24.9331	6.52306	10.306	2.74015		63.5031	67.286	59.7202	3.78291
M16-09	PC01	5	24	387.5	13017.1	24.5246	5.98477	4.14723	28.6718	20.3774	10.8964	16.8899	4.90285		67.8764	73.8699	61.8829	5.9935
M16-09	PC01	5	36	412.7	13686.2	24.4671	5.36268	3.71615	28.1833	20.751	10.9794	16.3499	5.60892		67.9595	73.33	62.589	5.3705
M16-09	PC01	6	2	437.5	14210	26.8542	6.31345	4.375	31.2292	22.4792	7.52971	13.8524	1.20704		64.5098	70.8324	58.1871	6.32266
M16-09	PC01	6	12	458	14643.4	22.2742	2.97797	2.06363	24.3378	20.2105	14.1487	17.131	11.1663		71.1287	74.111	68.1464	2.98231
M16-09	PC01	6	20	476.2	15216.8	22.8745	3.28157	2.27401	25.1485	20.6004	13.2811	16.5675	9.99475		70.2612	73.5475	66.9748	3.28636
M16-09	PC01	6	27	494.4	15963.3	25.1547	4.93464	3.41953	28.5742	21.7352	9.98577	14.9276	5.04392		66.9658	71.9077	62.024	4.94184
M16-09	PC01	6	35	510.1	16447	25.9899	5.58744	3.8719	29.8618	22.118	8.77868	14.3743	3.18308		65.7587	71.3543	60.1631	5.5956
M16-09	PC01	6	40	524	16840.8	23.1871	4.66525	3.23285	26.42	19.9543	12.8293	17.5013	8.1572		69.8093	74.4814	65.1373	4.67206
M16-09	PC01	6	44	531	17039.2	21.0796	3.8898	2.69549	23.7751	18.3841	15.875	19.7705	11.9795		72.855	76.7505	68.9596	3.89548
M16-09	PC02	1	17	35.7	8834.31	22.7773	2.66241	1.84495	24.6223	20.9324	13.4215	16.0878	10.7552		86.7353	89.4016	84.069	2.66629
M16-09	PC02	2	11	93.3	14276.8	28.9903	6.82415	4.7289	33.7192	24.2614	4.44263	11.2767	-2.39149		77.7564	84.5905	70.9223	6.83411
M16-09	PC02	2	18	109.2	14598.9	31.3329	4.03725	2.79767	34.1306	28.5353	1.05707	5.10021	-2.98606		74.3709	78.414	70.3277	4.04314
M16-09	PC02	2	26	127.525	14970.1	36.5231	10.6859	7.40492	43.928	29.1182	-6.44366	4.2578	-17.1451		66.8701	77.5716	56.1687	10.7015
M16-09	PC02	2	30	136.52	15152.3	28.4321	10.0621	6.97266	35.4048	21.4595	5.24926	15.326	-4.8275		78.563	88.6398	68.4863	10.0768
M16-09	PC02	2	36	150	15425.3	26.6112	8.10259	5.61481	32.226	20.9964	7.8809	15.9953	-0.233513		81.1947	89.3091	73.0803	8.11441
M16-09	PC02	3	11	195	16336.8	28.0093	9.15941	6.34715	34.3564	21.6621	5.86039	15.0332	-3.31239		79.1742	88.347	70.0014	9.17278
M16-09	PC02	3	31	240.5	17258.4	26.5711	4.86411	3.37065	29.9418	23.2004	7.9388	12.81	3.06759		81.2526	86.1238	76.3814	4.87121
M16-09	PC02	3	38	256.4	17580.5	24.2356	4.09423	2.83715	27.0727	21.3984	11.3141	15.4143	7.21389		84.6279	88.7281	80.5277	4.1002
M16-09	PC02	4	2	274.1	17939	28.551	9.6971	6.71975	35.2708	21.8313	5.07744	14.7887	-4.63381		78.3912	88.1025	68.68	9.71125
M16-09	PC02	4	8	287.9	18069.5	21.0693	2.19613	1.52184	22.5912	19.5475	15.8899	18.0892	13.6905		89.2037	91.403	87.0043	2.19933
M16-09	PC02	4	14	301.6	18140.7	20.4381	2.54629	1.76449	22.2026	18.6737	16.802	19.352	14.252		90.1158	92.6658	87.5658	2.55001
M16-09	PC02	4	18	310.4	18186.4	22.9321	0.468642	0.324752	23.2568	22.6073	13.1978	13.6672	12.7285		86.5116	86.981	86.0423	0.469326
M16-09	PC02	4	23	322	18246.7	20.152	3.38803	2.34779	22.4998	17.8043	17.2155	20.6085	13.8225		90.5293	93.9223	87.1363	3.39298
M16-09	PC02	4	28	333.4	18306	20.1713	1.1265	0.780625	20.952	19.3907	17.1876	18.3158	16.0595		90.5014	91.6295	89.3733	1.12814
M16-09	PC02	4	34	349.4	18344	18.6246	2.09756	1.45354	20.0782	17.1711	19.4229	21.5235	17.3222		92.7366	94.8373	90.636	2.10062
M16-09	PC02	4	40	360.8	18364.8	26.2521	5.68852	3.94194	30.1941	22.3102	8.39976	14.0966	2.70294		81.7135	87.4104	76.0167	5.69682
M16-09	PC02	5	5	381.4	18402.4	21.8584	5.29641	3.67023	25.5287	18.1882	14.7495	20.0536	9.44533		88.0633	93.3674	82.7591	5.30414
M16-09	PC02	5	13	400.4	18486.3	30.7619	3.78006	2.61945	33.3814	28.1425	1.8823	5.66787	-1.90328		75.1961	78.9817	71.4105	3.78558
M16-09	PC02	5	27	431.7	19645.5	19.883	8.63086	5.98088	25.8639	13.9022	17.6043	26.2477	8.96082		90.9181	99.5615	82.2746	8.64345
M16-09	PC02	5	32	443	20063.9	28.332	6.02765	4.17695	32.509	24.1551	5.39396	11.4304	-0.642487		78.7077	84.7442	72.6713	6.03645
M16-09	PC02	5	40	461.4	20442.5	29.7468	8.3676	5.79845	35.5452	23.9483	3.34936	11.7292	-5.03045		76.6631	85.043	68.2833	8.37981
M16-09	PC02	6	1	473	20657.8	24.4551	4.16332	2.88503	27.3401	21.57	10.9969	15.1662	6.82746		84.3106	88.48	80.1412	4.16939
M16-09	PC02	6	8	488.8	20951.2	24.4883	2.57005	1.78095	26.2692	22.7073	10.9489	13.5227	8.37506		84.2626	86.8364	81.6888	2.5738
MR16-09	PC03	1	14	29.3	10986.6	29.4926	5.11063	3.54149	33.0341	25.9511	3.71665	8.83474	-1.40144		81.2962	86.4143	76.1781	5.11809
MR16-09	PC03	2	7	50.6	13751.3	23.2264	6.65265	4.61005	27.8364	18.6163	12.7726	19.4349	6.11019		90.3521	97.0144	83.6897	6.66236
MR16-09	PC03	2	10	57.4	14621.8	23.8736	8.94388	6.1978	30.0714	17.6758	11.8371	20.7941	2.88018		89.4166	98.3736	80.4597	8.95694
MR16-09	PC03	2	14	66.5	15250.7	25.3053	4.20006	2.91049	28.2158	22.3948	9.76808	13.9743	5.5619		87.3476	91.5538	83.1414	4.20619
MR16-09	PC03	2	18	75.7	15885.7	20.387	7.74126	5.36442	25.7514	15.0226	16.876	24.6285	9.12341		94.4555	102.208	86.7029	7.75256
MR16-09	PC03	2	22	84.975	16975.9	24.7519	8.00434	5.54672	30.2987	19.2052	10.5678	18.5838	2.55179		88.1473	96.1633	80.1313	8.01602
MR16-09	PC03	2	27	96	17688.2	26.4875	6.96702	4.8279	31.3154	21.6596	8.05958	15.0368	1.08239		85.6391	92.6163	78.6619	6.97719
MR16-09	PC03	2	30	103.02	17890.9	25.9426	6.75985	4.68434	30.627	21.2583	8.84704	15.6168	2.07732		86.4266	93.1963	79.6568	6.76972
MR16-09	PC03	2	37	119.2	18021.1	20.7168	3.60958	2.50131	23.2181	18.2155	16.3993	20.0141	12.7844		93.9788	97.5937	90.364	3.61484
MR16-09	PC03	2	42	130.9	18067.3	15.6377	1.3984	0.969044	16.6068	14.6687	23.7395	25.1399	22.339		101.319	102.719	99.9186	1.40044
MR16-09	PC03	3	3	142.5	18113.1	23.2722	0.578018	0.400546	23.6727	22.8716	12.7063	13.2852	12.1275		90.2859	90.8647	89.707	0.578861
MR16-09	PC03	3	8	153.6	18157	23.1378	1.33756	0.926884	24.0647	22.211	12.9005	14.24	11.561		90.48	91.8195	89.1405	1.33952
MR16-09	PC03	3	14	169.3	18219	21.5111	0.977126	0.677114	22.1882	20.834	15.2515	16.23	14.2729		92.831	93.8095	91.8524	0.978552
MR16-09	PC03	3	26	194.5	18355.8	20.3812	2.27267	1.57488	21.9561	18.8064	16.8843	19.1602	14.6083		94.4638	96.7398	92.1878	2.27598
MR16-09	PC03	3	31	206.1	18485.1	23.3745	0.578395	0.400807	23.7753	22.9737	12.5585	13.1378	11.9793		90.138	90.7173	89.5588	0.579239
MR16-09	PC03	3	36	217.8	19066.5	31.3055	6.86775	4.75911	36.0646	26.5464	1.09674	7.97452	-5.78103		78.6763	85.554	71.7985	6.87778
MR16-09	PC03	3	41	228.8	19187.7	28.7729	3.82173	2.64833	31.4212	26.1246	4.75678	8.58409	0.929465		82.3363	86.1636	78.509	3.82731
MR16-09	PC03	4	3	244.5	19495.7	34.3506	6.08711	4.21815	38.5687	30.1324	-3.30393	2.79207	-9.39992		74.2756	80.3716	68.1796	6.096
MR16-09	PC03	4	10	258	19786.9	20.8409	4.01357	2.78126	23.6222	18.0597	16.2199	20.2393	12.2005		93.7994	97.8189	89.78	4.01942
MR16-09	PC03	4	16	271.65	20081.4	26.2767	4.52333	3.13451	29.4112	23.1422	8.36429	12.8942	3.83436		85.9438	90.4737	81.4139	4.52993
MR16-09	PC03	4	24	290.1	20479.4	26.3687	5.92258	4.10414	30.4728	22.2646	8.23132	14.1625	2.30009		85.8108	91.7421	79.8796	5.93123
PS75	54			6	10591.9	37.1152	3.02952	2.09935	39.2146	35.0159	-7.29934	-4.2654	-10.3333		83.3625	86.3964	80.3285	3.03395
PS75	54			25.5	14609.5	35.7932	5.24958	3.63777	39.431	32.1554	-5.38878	-0.131534	-10.646		85.2731	90.5303	80.0158	5.25724
PS75	54			45.5	16293.5	30.5339	2.91004	2.01656	32.5504	28.5173	2.21187	5.12616	-0.702419		92.8737	95.788	89.9594	2.91429
PS75	54			65.5	17473.5	36.8203	3.52883	2.44536	39.2656	34.3749	-6.87314	-3.33915	-10.4071		83.7887	87.3227	80.2547	3.53398
PS75	54			85.5	18653.5	30.0149	4.64724	3.22038	33.2353	26.7945	2.9619	7.61593	-1.69213		93.6237	98.2778	88.9697	4.65403
PS75	54			105.5	19833.5	32.9467	1.8777	1.30118	34.2479	31.6455	-1.2751	0.605339	-3.15554		89.3867	91.2672	87.5063	1.88044
PS75	54			125.5	20870	28.6694	2.68513	1.8607	30.5301	26.8087	4.90637	7.59542	2.21732		95.5682	98.2573	92.8792	2.68905
PS75	54			145.5	21670	25.5642	5.61258	3.88932	29.4535	21.6749	9.39395	15.0147	3.77318		100.056	105.677	94.435	5.62077
PS75	54			165.5	22470	32.7956	3.78882	2.62552	35.4211	30.17	-1.05666	2.73769	-4.85101		89.6052	93.3995	85.8108	3.79435
PS75	54			205.5	24060	24.6418	1.38741	0.961427	25.6033	23.6804	10.7269	12.1164	9.3375		101.389	102.778	99.9993	1.38944
