# Supplementary material for: Evidence for late-glacial oceanic carbon redistribution and discharge from the Pacific Southern Ocean
Source: Nat Commun. 2022 Nov 11;13:6250. doi: 10.1038/s41467-022-33753-4 (PMC9652385; doi:10.1038/s41467-022-33753-4)
Supplement: Supplementary file 6 — Supplementary Data 3 [file 41467_2022_33753_MOESM6_ESM.xlsx]

## Sheet: Sheet1
Depth in PC03 [cm]	Age [ya]	d13C G.bulloides [‰]	d18O G.bulloides [‰]	d13C Uvigerina spp. [‰]	d18O Uvigerina spp. [‰]	Dd13C (G.bulloides-Unigerina)
4.3	7741.71	1.503	2.406	-0.474	3.496	1.977
27.04	10693.3	0.475	1.712
31.7	11298.2	0.819	2.391
48.36	13460.6	0.294	2.028	-1.021	4.625	1.315
52.88	14047.3	0.454	2.969	-1.38	5.001	1.834
57.4	14621.8	0.206	3.072	-1.464	4.889	1.67
66.5	15250.7	-0.616	2.385	-1.059	5.183	0.443
75.7	15885.7	-0.36	3.099	-1.083	5.317	0.723
84.975	16975.9	1.212	2.936	-1.225	5.19	2.437
93.825	17618.1	0.405	3.661
96	17688.2	1.146	3.135	-1.009	5.044	2.155
98.34	17763.2	1.319	3.926	-1.053	5.251	2.372
103.02	17890.9	0.603	4.119	-1.133	5.215	1.736
116.8	18359	-0.734	3.053
121.5	18030.2	-0.244	2.969
128.56	18058.1	-0.068	3.383
133.28	18076.7	0.469	3.682
142.5	18113.1	-0.676	2.397
151.34	18148	-0.404	3.235
167.1	18210.3	-0.94	2.84
194.5	18355.8	0.59	3.7	-1.26724	4.97429	1.85724
203.75	18409.4	0.353	3.671
208.44	18660	0.612	4.156	-1.169	5.284	1.781
224.4	19139.2	0.574	4.048	-1.084	5.28	1.658
253.4	19687.7	0.762	3.995	-0.892	5.604	1.654
271.65	20081.4	0.646	2.822	-0.347	3.734	0.993
426.1	23351.1	0.551	3.914	-0.85	5.126	1.401
