# Supplementary material for: Evidence for late-glacial oceanic carbon redistribution and discharge from the Pacific Southern Ocean
Source: Nat Commun. 2022 Nov 11;13:6250. doi: 10.1038/s41467-022-33753-4 (PMC9652385; doi:10.1038/s41467-022-33753-4)
Supplement: Supplementary file 7 — Supplementary Data 4 [file 41467_2022_33753_MOESM7_ESM.xlsx]

## Sheet: XRF (PC02)
Depth in PC02 [cm]	Age [ya]	Ca	Br/Ca	Zr/Rb	Ti/K
4.7	5852.03	16337	0.0914489	1.60398	1.24718
5.2	5900.13	17607	0.0993355	1.27343	1.19815
5.7	5948.23	17571	0.0890103	1.40956	1.21555
6.2	5996.34	18949	0.087498	1.8828	1.16828
6.7	6044.44	20272	0.0805051	1.22843	1.14035
7.2	6092.54	20183	0.0762523	1.72696	1.19684
7.7	6140.64	20128	0.074374	1.89276	1.10158
8.2	6188.74	20305	0.0728392	2.20642	1.16128
8.7	6236.84	19952	0.0745289	1.33925	1.17212
9.2	6284.94	19405	0.0668384	1.38778	1.18813
9.7	6333.04	19617	0.0729469	1.51819	1.18588
10.2	6381.15	20113	0.0706011	1.54798	1.16564
10.7	6429.25	18881	0.0742016	1.71499	1.14405
11.2	6477.35	16707	0.0774526	1.20228	1.13791
11.7	6525.45	16587	0.0834991	1.25065	1.16806
12.2	6573.55	17461	0.0843022	1.40593	1.12418
12.7	6621.65	18910	0.0829191	1.11939	1.10423
13.2	6669.75	19822	0.068207	1.53261	1.15602
13.7	6717.85	21208	0.0651169	1.20321	1.12879
14.2	6765.95	17376	0.0840239	1.40883	1.10979
14.7	6814.06	16879	0.0856093	1.44781	1.14244
15.2	6862.16	16559	0.0820702	1.50068	1.12368
15.7	6910.26	18265	0.086559	1.32342	1.18478
16.2	6958.36	19344	0.075062	1.22327	1.13232
16.7	7006.46	17689	0.0720222	1.47926	1.0888
17.2	7054.56	17351	0.070774	1.34128	1.04512
17.7	7102.66	16624	0.0782002	1.35642	1.11793
18.2	7150.76	16754	0.0830846	1.87447	1.14306
18.7	7198.87	17561	0.0813166	1.48319	1.15737
19.2	7246.97	16480	0.0964199	1.31556	1.0967
19.7	7295.07	16013	0.0851183	1.5625	1.15419
20.2	7343.17	16406	0.0904547	1.52318	1.19425
20.7	7391.27	15647	0.0875567	1.06366	1.09107
21.2	7439.37	16165	0.0848129	1.32785	1.13392
21.7	7487.47	16753	0.0852385	1.28579	1.05052
22.2	7535.57	17607	0.0692338	1.39986	1.08895
22.7	7583.68	17940	0.0783724	1.31216	1.09091
23.2	7631.78	17540	0.0793615	1.54657	1.17773
23.7	7679.88	18057	0.0767016	1.03902	1.11791
24.2	7727.98	17596	0.0772903	1.30181	1.08763
24.7	7776.08	18834	0.0607943	1.31345	1.10246
25.2	7824.18	19314	0.0677747	1.30201	1.06461
25.7	7872.28	18550	0.0787601	0.968457	1.01687
26.2	7920.38	18316	0.0758899	1.18019	1.11521
26.7	7968.48	18162	0.0757075	1.53333	1.06297
27.2	8016.59	17783	0.069842	1.1427	1.09179
27.7	8064.69	17507	0.072828	1.4284	1.0792
28.2	8112.79	17543	0.0726216	1.39354	1.15239
28.7	8160.89	18078	0.0733488	1.33711	1.07836
29.2	8208.99	18320	0.0701419	1.11695	1.12623
29.7	8257.09	19242	0.0782663	1.34418	1.03238
30.2	8305.19	19792	0.0603274	1.26921	1.07427
30.7	8353.29	20478	0.0599668	1.184	1.04985
31.2	8401.4	20178	0.0618991	1.29159	1.03964
31.7	8449.5	19809	0.0727447	1.13826	1.05882
32.2	8497.6	19155	0.0647351	1.42574	1.06757
32.7	8545.7	19936	0.07188	1.37299	1.0705
33.2	8593.8	20266	0.0751012	1.52912	1.05695
33.7	8641.9	19891	0.0659595	1.28234	1.02638
34.2	8690	19821	0.0625095	1.29481	1.09126
34.7	8738.1	20358	0.0536398	1.3976	1.0279
35.2	8786.2	20463	0.0649465	1.65735	1.03646
35.7	8834.31	20605	0.0657122	1.27901	1.09712
36.2	8882.41	19997	0.0652598	1.30263	1.09718
36.7	8930.51	19971	0.0621902	1.61652	1.13481
37.2	8978.61	19644	0.0637854	1.24372	1.1203
37.7	9026.71	20501	0.0590703	1.37914	1.10559
38.2	9074.81	19995	0.0644661	0.984652	1.09297
38.7	9122.91	19944	0.0587645	1.52778	1.06978
39.2	9171.01	19699	0.0725925	0.898696	1.08333
39.7	9219.12	19640	0.0704175	1.20181	1.0811
40.2	9267.22	20426	0.0649173	1.24044	1.03702
40.7	9315.32	20791	0.0659901	1.53487	1.09153
41.2	9363.42	21073	0.0587956	1.26595	1.08407
41.7	9411.52	21657	0.0626587	1.48912	1.05211
42.2	9459.62	22093	0.0600643	1.42915	1.07154
42.7	9507.72	22300	0.0555605	1.27653	1.07052
43.2	9555.82	22647	0.0547534	1.42654	1.10866
43.7	9603.93	22747	0.0601838	1.26372	1.0986
44.2	9652.03	22982	0.0500827	0.980598	1.07473
44.7	9700.13	22313	0.0548559	1.34441	1.00221
45.2	9748.23	22687	0.0538194	1.16086	1.05608
45.7	9796.33	21294	0.0563539	1.59298	1.0554
46.2	9844.43	22774	0.0565557	1.38457	0.966817
46.7	9892.53	23835	0.043969	1.25808	1.05104
47.2	9940.63	23321	0.0404785	1.37134	1.05929
47.7	9988.73	23495	0.0450309	1.43342	1.02422
48.2	10036.8	22885	0.0496832	1.22158	1.02948
48.7	10084.9	22404	0.0472683	1.41521	1.0031
49.2	10133	23735	0.0423004	1.48359	1.05437
49.7	10181.1	23728	0.0461059	1.25213	1.08035
50	10210
50.2	10229.2	23766	0.0481781	1.29831	1.06995
50.7	10277.3	22216	0.0553205	1.53488	1.0821
51.2	10325.4	24139	0.0582046	1.48787	1.03983
51.7	10373.5	23463	0.0444956	1.12274	1.07347
52.2	10421.6	23462	0.0440713	1.64761	1.00537
52.7	10469.7	23549	0.0507877	1.28276	1.07793
53.2	10517.8	24153	0.0405333	1.15888	1.03225
53.7	10565.9	24609	0.0437645	1.18681	1.04958
54.2	10614.1	24538	0.0377374	1.28756	1.00983
54.7	10662.2	25359	0.0313104	1.36269	1.01113
55.2	10710.3	26865	0.0332403	1.45455	0.989457
55.7	10758.4	26187	0.0423493	1.16429	1.07137
56.2	10806.5	25484	0.0479124	1.15824	1.02305
56.7	10854.6	25650	0.0425341	1.27498	1.04935
57.2	10902.7	27379	0.0413821	1.41661	1.02054
57.7	10950.8	25686	0.0420852	1.16234	1.05199
58.2	10998.9	24458	0.050045	1.5847	1.02806
58.7	11047	24296	0.0446987	1.30985	1.02813
59.2	11095.1	24901	0.0383519	1.29138	1.02489
59.7	11143.2	24442	0.046191	1.43385	1.0545
60.2	11191.3	25621	0.0447289	1.09489	1.11788
60.7	11239.4	24517	0.0371987	1.70628	1.10325
61.2	11287.5	22940	0.0393636	1.12472	1.06262
61.7	11335.6	22400	0.0445982	1.4702	1.06054
62.2	11383.7	19017	0.0572646	1.17878	1.04928
62.7	11431.8	17455	0.0595245	1.1704	1.1113
63.2	11479.9	18187	0.0647166	1.39328	1.08069
63.7	11528	19382	0.0568053	1.03518	1.10757
64.2	11576.1	17192	0.0650302	1.43621	1.08289
64.7	11624.2	18643	0.0637236	1.40727	1.09185
65.2	11672.3	16847	0.0670149	1.07996	1.0603
65.7	11720.4	16596	0.0707399	1.00107	1.08897
66.2	11768.5	20699	0.048698	1.37162	1.08206
66.7	11816.6	17365	0.0625396	1.30699	1.08201
67.2	11864.7	16803	0.0605249	1.31672	1.07191
67.7	11912.8	17251	0.0674743	1.21044	1.07261
68.2	11960.9	14884	0.0878796	1.32696	1.11151
68.7	12009	15005	0.0786405	1.18703	1.04521
69.2	12057.1	17006	0.0657415	1.14215	1.0324
69.7	12105.2	6628		1.52048	1.08033
70.2	12153.3	17
71.2	12249.5	15086	0.0813337	1.27459	1.08815
71.7	12297.6	17916	0.071891	1.27004	1.06139
72.2	12345.7	16234	0.0679438	1.62632	1.11111
72.7	12393.8	17334	0.0665167	1.36624	1.07703
73.2	12441.9	17283	0.0816409	1.38668	1.01808
73.7	12490	18241	0.0665534	1.30971	1.06577
74.2	12538.1	18815	0.0702099	1.18928	1.08279
74.7	12586.2	17938	0.0765414	1.25788	1.1047
75.2	12634.3	16370	0.0745877	1.42475	1.14617
75.7	12682.4	16558	0.0785119	1.42346	1.08908
76.2	12730.5	17229	0.0665158	1.33732	1.12389
76.7	12778.6	17508	0.074366	1.61295	1.03335
77.2	12826.7	16729	0.06952	1.08887	1.09926
77.7	12874.8	16726	0.0648093	0.979008	1.08837
78.2	12922.9	16062	0.0825551	1.01005	1.06703
78.7	12971	16023	0.0697747	1.23668	1.09615
79.2	13019.1	16731	0.0719025	1.40838	1.06821
79.7	13067.2	16159	0.0703633	1.21207	1.07829
80.2	13115.3	16909	0.0780649	1.34874	1.08163
80.7	13163.4	15984	0.0647523	1.32697	1.1036
81.2	13211.5	17793	0.0808745	1.24296	1.12202
81.7	13259.6	16801	0.0624368	0.998696	1.11469
82.2	13307.7	16364	0.0750428	1.33768	1.11034
82.7	13355.8	18253	0.0619076	1.25301	1.12218
83.2	13403.9	17406	0.0792256	1.07967	1.06314
83.7	13452	16468	0.0735973	1.16359	1.06759
84.2	13500.1	16380	0.0727106	1.38693	1.04488
84.7	13548.2	16136	0.0831681	1.25858	1.07558
85.2	13596.3	15959	0.0779497	1.23433	1.10526
85.7	13644.4	16278	0.0794938	1.03637	1.13285
86.2	13692.5	16306	0.0749417	1.13751	1.19112
86.7	13740.6	17110	0.059848	1.22558	1.16152
87.2	13788.7	17714	0.0654285	1.45621	1.18153
87.7	13836.8	17572	0.0663556	1.52758	1.1791
88.2	13884.9	17965	0.0680768	1.28502	1.1477
88.7	13933	18091	0.067271	1.01561	1.14544
89.2	13981.1	18120	0.0638521	1.22792	1.15085
89.7	14029.2	18647	0.066874	1.53993	1.14228
90.2	14077.3	18973	0.0598746	1.37376	1.15671
90.7	14125.4	20406	0.0550328	1.08803	1.19587
91.2	14173.5	19204	0.0589981	1.19664	1.17432
91.7	14221.6	20234	0.0471484	1.11661	1.19434
92	14250.5
92.2	14257.9	20179	0.044799	1.65395	1.19516
92.7	14276.3	20771	0.0563285	1.55755	1.14549
93.2	14294.7	20859	0.0484203	1.20932	1.18387
93.7	14313.2	19405	0.0523061	1.19909	1.21707
94.2	14331.6	19641	0.0481646	1.24164	1.19319
94.7	14350	18997	0.0614308	1.44953	1.26521
95.2	14368.4	19097	0.0473896	1.03175	1.23855
95.7	14386.9	19058	0.0534159	1.85	1.23485
96.2	14405.3	19543	0.0537788	1.16299	1.28285
96.7	14423.7	19898	0.054126	1.24348	1.2574
97.2	14442.2	20399	0.0505417	1.2512	1.23533
97.7	14460.6	20213	0.0572899	1.35833	1.21437
98.2	14479	20062	0.0458578	1.22517	1.23461
98.7	14497.4	20654	0.0620703	1.30318	1.21726
99.2	14515.9	20500	0.0443415	1.30999	1.15338
99.7	14534.3	19299	0.0488626	1.25827	1.17206
100.2	14552.7	18493	0.0521819	1.21299	1.26905
100.7	14571.1	17454	0.0572362	1.3801	1.21621
101.2	14589.6	16470	0.0643594	1.31566	1.20822
101.7	14608	17069	0.0605777	1.11192	1.30276
102.2	14626.4	16332	0.0608009	1.3794	1.221
102.7	14644.9	16183	0.0615461	1.23611	1.23946
103.2	14663.3	16241	0.0590481	1.3694	1.24193
103.7	14681.7	16207	0.0675017	1.17149	1.24059
104.2	14700.1	17530	0.0605248	1.06643	1.20672
104.7	14718.6	18179	0.0574839	1.22844	1.22915
105.2	14737	18274	0.0597023	1.30054	1.24701
105.7	14755.4	20105	0.0536682	1.384	1.24062
106.2	14773.9	20231	0.0540754	1.37455	1.15214
106.7	14792.3	20610	0.0450267	1.22464	1.17979
107.2	14810.7	20677	0.0365624	1.27958	1.17718
107.7	14829.1	19285	0.049987	0.975892	1.19868
108.2	14847.6	20991	0.0431614	1.1538	1.19182
108.7	14866	21068	0.0433833	1.26531	1.18562
109.2	14884.4	20426	0.0417605	1.37442	1.18561
109.7	14902.8	21330	0.0400844	1.17291	1.16146
110.2	14921.3	20659	0.0488407	1.15716	1.16995
110.7	14939.7	17827	0.050373	1.23763	1.13622
111.2	14958.1	16985	0.0610539	1.16163	1.10738
111.7	14976.6	15206	0.0617519	1.0047	1.18212
112.2	14995	16613	0.0614579	1.49343	1.19515
112.7	15013.4	17357	0.0540992	1.10982	1.16302
113.2	15031.8	17158	0.0614874	1.29068	1.15524
113.7	15050.3	17171	0.0601013	1.15695	1.17216
114.2	15068.7	18224	0.0469162	1.2094	1.17641
114.7	15087.1	16921	0.049997	1.13206	1.16722
115.2	15105.6	15983	0.0486142	1.17647	1.11756
115.7	15124	16130	0.0543707	1.05823	1.13514
116.2	15142.4	17833	0.0492346	1.0597	1.11245
116.7	15160.8	16523	0.0537433	1.10684	1.10135
117.2	15179.3	17485	0.0577066	1.13074	1.14411
117.7	15197.7	18199	0.0537942	1.28962	1.1631
118.2	15216.1	17302	0.0457173	0.923298	1.15575
118.7	15234.6	15796	0.0519752	1.02738	1.15385
119.2	15253	16904	0.0616422	1.20261	1.114
119.7	15271.4	17263	0.0515553	0.924621	1.06647
120.2	15289.8	15947	0.0575657	1.04291	1.13962
120.7	15308.3	15675	0.0654545	1.01502	1.08333
121.2	15326.7	16618	0.0531352	0.934451	1.09383
121.7	15345.1	16753	0.0581388	1.10345	1.08864
122.2	15363.5	16512	0.0496003	1.00558	1.04704
122.7	15382	14715	0.0624533	0.964183	1.05661
123.2	15400.4	14873	0.0569488	0.916511	0.993443
123.7	15418.8	15085	0.0576732	1.13466	1.04448
124.2	15437.3	15972	0.0539694	0.969493	1.06887
124.7	15455.7	16493	0.0571758	1.00761	1.08623
125.2	15474.1	15597	0.0611015	1.16267	1.0677
125.7	15492.5	15051	0.0602618	1.27355	0.97923
126.2	15511	14490	0.0537612	0.907416	0.997308
126.7	15529.4	14542	0.0722734	0.976374	1.01644
127.2	15547.8	12908	0.0670127	0.800928	0.935284
127.7	15566.3	12516	0.0560882	1.01761	0.941744
128.2	15584.7	11219	0.0705054	0.849778	0.928886
128.7	15603.1	14897	0.052091	0.950997	1.02978
129.2	15621.5	14656	0.0561545	0.9932	0.939419
129.7	15640	13626	0.0581242	0.997201	0.943209
130.2	15658.4	12318	0.0690047	0.877026	0.934394
130.7	15676.8	10765	0.0703205	0.815046	0.860975
131.2	15695.2	9409	0.0856627	0.762043	0.830192
131.7	15713.7	8452	0.0834122	0.764664	0.789218
132.2	15732.1	9303	0.0652478	0.905797	0.854248
132.7	15750.5	10627	0.0775383	0.74634	0.867508
133.2	15769	11005	0.0665152	0.819888	0.863021
133.7	15787.4	9698	0.07682	0.724359	0.879716
134.2	15805.8	9850	0.0791878	0.814162	0.878019
134.7	15824.2	9255	0.084711	0.90443	0.838375
135.2	15842.7	9771	0.0797257	0.798614	0.841253
135.7	15861.1	10192	0.0660322	0.81343	0.878866
136.2	15879.5	10680	0.07603	0.921772	0.873383
136.7	15898	10412	0.087111	0.871394	0.917661
137.2	15916.4	10432	0.0643213	0.992654	0.930611
137.7	15934.8	11450	0.0557205	0.865226	0.877255
138.2	15953.2	11245	0.0656292	0.906223	0.889467
138.7	15971.7	11588	0.0610977	0.799393	0.924431
139.2	15990.1	11405	0.0735642	0.724026	0.929242
139.7	16008.5	10915	0.0721026	0.906097	0.953881
140.2	16027	10197	0.0881632	0.854852	0.933879
140.7	16045.4	10518	0.0717817	0.915011	0.94999
141.2	16063.8	10737	0.0707833	1.01067	0.911172
141.7	16082.2	11029	0.0588449	0.987654	0.866274
142.2	16100.7	11159	0.0715118	0.991525	0.930307
142.7	16119.1	11450	0.0710044	0.978696	0.945935
143.2	16137.5	11228	0.0709833	0.964167	0.947111
143.7	16155.9	11179	0.0731729	1.15525	0.990151
144.2	16174.4	10972	0.0790193	0.903004	0.947805
144.7	16192.8	11553	0.0962521	0.937582	0.961807
145.2	16211.2	11406	0.0613712	0.972133	1.02643
145.7	16229.7	10665	0.0718237	0.922056	1.03005
146.2	16248.1	10959	0.0642394	0.898441	0.95551
146.7	16266.5	10869	0.0668875	0.851259	0.977209
147.2	16284.9	10180	0.0681729	0.795389	0.961679
147.7	16303.4	10522	0.0912374	0.933105	0.977888
148.2	16321.8	11419	0.0751379	0.882607	0.966213
148.7	16340.2	10938	0.0650027	0.896965	0.985654
149.2	16358.7	11061	0.0748576	0.93	0.989907
149.7	16377.1	11654	0.0518277	0.99821	0.982158
150.2	16395.5	11794	0.0773275	0.94633	0.996921
150.7	16413.9	12020	0.0597338	0.991556	0.949852
151.2	16432.4	12205	0.0780828	0.943687	0.93756
151.7	16450.8	12122	0.0451246	1.14646	0.964257
152.2	16469.2	9977	0.0850957	0.838942	0.879502
152.7	16487.7	9092	0.0824901	0.856856	0.906905
153.2	16506.1	9337	0.0951055	0.948339	0.856946
153.7	16524.5	9135	0.0948002	0.836315	0.876099
154.2	16542.9	9541	0.0840583	0.96336	0.878246
154.7	16561.4	10414	0.0552141	0.980992	0.867914
155.2	16579.8	10269	0.0644659	0.870915	0.946736
155.7	16598.2	11167	0.0748634	0.782641	0.943912
156.2	16616.6	10895	0.0688389	0.83757	0.957549
156.7	16635.1	9751	0.0684032	0.895765	0.893389
157.2	16653.5	9307	0.0920812	0.851341	0.87095
157.7	16671.9	9575	0.0685117	0.849541	0.883912
158.2	16690.4	9721	0.0915544	1.05738	0.894137
158.7	16708.8	9532	0.0868653	0.898292	0.898034
159.2	16727.2	9645	0.0703992	0.879324	0.872621
159.7	16745.6	9554	0.0702324	0.791761	0.924895
160.2	16764.1	10258	0.0802301	0.916075	0.876206
160.7	16782.5	9680	0.0735537	0.839669	0.885926
161.2	16800.9	9432	0.0979644	0.873098	0.905724
161.7	16819.4	9677	0.0655162	0.955414	0.889918
162.2	16837.8	10034	0.0696631	0.903266	0.901463
162.7	16856.2	10361	0.0744137	0.859144	0.891618
163.2	16874.6	10233	0.0841395	0.854237	0.904813
163.7	16893.1	10029	0.0780736	0.78754	0.940729
164.2	16911.5	10045	0.0691887	0.897398	0.956496
164.7	16929.9	9836	0.0816389	0.966344	0.96082
165.2	16948.3	10244	0.0722374	0.80563	1.04031
165.7	16966.8	10418	0.0740065	0.870718	0.934057
166.2	16985.2	10599	0.0575526	0.908969	0.991998
166.7	17003.6	10860	0.0626151	0.793624	0.978063
167.2	17022.1	10636	0.0682587	1.02455	0.958899
167.7	17040.5	9635	0.0619616	0.859619	0.969363
168.2	17058.9	9633	0.061144	0.94474	0.963022
168.7	17077.3	9635	0.0743124	0.941176	0.935328
169.2	17095.8	9865	0.069336	0.882494	0.943002
169.7	17114.2	9815	0.0701987	0.941823	0.959976
170.2	17132.6	9060	0.0741722	0.836255	0.885504
170.7	17151.1	9393	0.0586607	0.809186	0.941816
171.2	17169.5	9808	0.0657626	0.884495	0.890954
172.2	17206.3	11473	0.0646736	0.793651	0.872763
172.7	17224.8	10432	0.0667178	0.848907	0.88031
173.2	17243.2	10389	0.072288	0.802817	0.8986
173.7	17261.6	10200	0.0641176	0.829444	0.928221
174.2	17280.1	10115	0.0759268	1.03068	0.877996
174.7	17298.5	9840	0.0827236	0.88358	0.883873
175.2	17316.9	9481	0.0775235	0.812929	0.878987
175.7	17335.3	9393	0.0785691	0.86413	0.89274
176.2	17353.8	8993	0.0895141	0.834006	0.86827
176.7	17372.2	9207	0.0714674	0.806119	0.838162
177.2	17390.6	9208	0.0705908	0.787427	0.847111
177.7	17409	9478	0.0705845	0.75966	0.87885
178.2	17427.5	8777	0.081235	0.923709	0.845097
178.7	17445.9	8927	0.0690041	0.862691	0.793534
179.2	17464.3	8380	0.0735084	0.701781	0.820264
179.7	17482.8	7992	0.0530531	0.726244	0.787583
180.2	17501.2	8241	0.0798447	0.690783	0.774404
180.7	17519.6	9040	0.0454646	0.787661	0.846468
181.2	17538	8205	0.0854357	0.853603	0.84186
181.7	17556.5	7700	0.0606494	0.864808	0.815641
182.2	17574.9	7671	0.0773041	0.77886	0.806844
182.7	17593.3	7338	0.0840829	0.815523	0.833646
183.2	17611.8	7540	0.0706897	0.795422	0.81652
183.7	17630.2	7955	0.0707731	0.913677	0.879465
184.2	17648.6	9558	0.0698891	0.838941	0.818118
184.7	17667	9153	0.0775702	0.75464	0.846113
185.2	17685.5	8671	0.060662	0.938026	0.824547
185.7	17703.9	8522	0.0740437	0.788351	0.830173
186.2	17722.3	8925	0.0701401	0.808353	0.843955
186.7	17740.7	8495	0.0547381	0.844274	0.826859
187.2	17759.2	8250	0.0712727	0.711449	0.798509
187.7	17777.6	8445	0.050444	0.810021	0.828001
188.2	17796	8987	0.0561923	0.778105	0.813497
188.7	17814.5	9003	0.0538709	0.873638	0.928699
189.2	17832.9	9869	0.0488398	0.797976	0.95443
189.7	17851.3	10133	0.0612849	0.690687	0.924508
190.2	17869.7	8997	0.0650217	0.773945	0.883064
190.7	17888.2	8769	0.0442468	0.930048	0.879942
191.2	17906.6	9038	0.0962602	0.912506	0.972951
191.7	17925	10028	0.0606302	0.979544	1.0372
192.2	17943.5	10074	0.0734564	1.20549	1.12794
192.7	17961.9	9752	0.0556809	1	1.11508
193.2	17980.3	9624	0.0474855	0.941505	1.12702
193.7	17998.7	10157	0.0598602	1.00048	1.15409
194.2	18017.2	10976	0.0562136	1.15492	1.24672
194.7	18035.6	11738	0.0533311	1.07193	1.18491
195.2	18054	11663	0.0628483	0.956053	1.14188
195.7	18072.5	11235	0.0427236	1.0412	1.15125
196.2	18090.9	11330	0.0462489	1.0108	1.15905
196.7	18109.3	10381	0.0468163	0.991427	1.16429
197.2	18127.7	9872	0.0569287	1.08358	1.21147
197.7	18146.2	10484	0.0493132	1.05781	1.24373
198.2	18164.6	10618	0.0466189	1.09153	1.18462
198.7	18183	10072	0.0573868	0.89929	1.19038
199.2	18201.4	9707	0.0683012	0.929044	1.17647
199.7	18219.9	9431	0.0706182	1.07696	1.13193
200.2	18238.3	9870	0.0508612	0.928866	1.07168
200.7	18256.7	11240	0.0412811	1.20725	1.15268
201.2	18275.2	10812	0.0472623	0.999575	1.23852
201.7	18293.6	9335	0.0554901	0.967427	1.23566
202.2	18312	9159	0.0741347	1.17608	1.22122
202.7	18330.4	9999	0.0453045	0.808605	1.22266
203	18341.5
203.2	18341.6	8248	0.0621969	0.936364	1.27872
203.7	18341.8	8736	0.0929487	0.927721	1.17314
204.2	18342.1	9290	0.0482239	0.935194	1.09011
204.7	18342.3	9857	0.059653	1.06025	1.17504
205.2	18342.5	10343	0.0545296	0.927365	1.09291
205.7	18342.8	10351	0.059801	1.14182	1.14599
206.2	18343	10871	0.0568485	0.95597	1.18703
206.7	18343.3	10614	0.0642548	1.04454	1.15374
207.2	18343.5	10431	0.051577	0.957476	1.14128
207.7	18343.7	9786	0.0572246	0.946266	1.13002
208.2	18344	9242	0.0555075	1.02874	1.20989
208.7	18344.2	9939	0.0543314	0.933714	1.11947
209.2	18344.4	10077	0.063114	1.05043	1.09352
209.7	18344.7	10314	0.0461509	1.1854	1.1609
210.2	18344.9	10309	0.0681928	1.04102	1.19322
210.7	18345.2	10639	0.0657017	1.04277	1.24816
211.2	18345.4	10335	0.0692791	0.942326	1.17688
211.7	18345.6	10746	0.048204	1.02881	1.18355
212.2	18345.9	11647	0.0432729	1.05047	1.17642
212.7	18346.1	10990	0.0516833	1.12112	1.19877
213.2	18346.3	10682	0.0722711	1.09429	1.20505
213.7	18346.6	9771	0.0803398	1.01681	1.10559
214.2	18346.8	9740	0.0662218	0.97487	1.06885
214.7	18347.1	11678	0.0394759	0.969833	1.21922
215.2	18347.3	11568	0.045816	1.05759	1.26511
215.7	18347.5	11610	0.0445306	1.08402	1.28245
216.2	18347.8	11688	0.0408966	0.883921	1.27782
216.7	18348	10410	0.0501441	1.06642	1.15494
217.2	18348.2	11045	0.0503395	1.06973	1.21756
217.7	18348.5	10381	0.0576052	0.896987	1.1407
218.2	18348.7	10757	0.0463884	1.05587	1.18936
218.7	18348.9	10860	0.0423573	1.23927	1.23891
219.2	18349.2	12769	0.032109	1.03566	1.29429
219.7	18349.4	12071	0.0448182	0.933025	1.17641
220.2	18349.7	12453	0.0488236	1.14286	1.22404
220.7	18349.9	11648	0.0512534	0.958094	1.18251
221.2	18350.1	10955	0.0459151	0.997502	1.16764
221.7	18350.4	10296	0.0568182	0.92722	1.18424
222.2	18350.6	11904	0.0389785	0.909305	1.2395
222.7	18350.8	12082	0.0335209	0.968792	1.18852
223.2	18351.1	12752	0.0178011	1.10142	1.23435
223.7	18351.3	12086	0.0549396	1.1275	1.21201
224.2	18351.6	11410	0.0459246	1.0077	1.17777
224.7	18351.8	11670	0.0459297	0.918893	1.15586
225.2	18352	11165	0.0583968	1.02931	1.18731
225.7	18352.3	11550	0.0376623	1.04291	1.25118
226.2	18352.5	11279	0.0539055	0.959203	1.1861
226.7	18352.7	11460	0.047993	0.951494	1.16623
227.2	18353	12252	0.0400751	1.27298	1.21374
227.7	18353.2	12445	0.0266774	1.05188	1.17647
228.2	18353.5	12259	0.0317318	0.942231	1.21422
228.7	18353.7	11478	0.0460882	0.904186	1.20133
229.2	18353.9	10831	0.0504109	0.996065	1.18322
229.7	18354.2	11352	0.039024	0.930254	1.16474
230.2	18354.4	11055	0.0496608	1.24324	1.23223
230.7	18354.6	11853	0.0329874	0.957567	1.20021
231.2	18354.9	11917	0.0453973	0.941147	1.21297
231.7	18355.1	12335	0.0308066	1.0217	1.19696
232.2	18355.4	12188	0.0484903	1.0541	1.15555
232.7	18355.6	11711	0.0486722	1.08051	1.1712
233.2	18355.8	11529	0.0450169	0.812686	1.13485
233.7	18356.1	10834	0.0555658	1.1326	1.21261
234.2	18356.3	11333	0.0519721	1.04585	1.17939
234.7	18356.5	10999	0.0538231	1.12642	1.1746
235.2	18356.8	12594	0.0312847	1.30616	1.21633
235.7	18357	12881	0.0374195	1.20665	1.24392
236.2	18357.3	11582	0.0511138	0.997715	1.23263
236.7	18357.5	10932	0.0504025	1.09585	1.18207
237.2	18357.7	11214	0.0560014	1.21836	1.1633
237.7	18358	11382	0.057547	1.10373	1.17609
238.2	18358.2	11457	0.0535044	1.02264	1.16709
238.7	18358.4	11350	0.0537445	1.05968	1.17699
239.2	18358.7	11442	0.0735885	1.19114	1.16935
239.7	18358.9	10841	0.0606955	1.05238	1.22073
240.2	18359.2	10895	0.0564479	1.31311	1.20049
240.7	18359.4	11044	0.0587649	1.119	1.16215
241.2	18359.6	10297	0.0540934	0.963048	1.14041
241.7	18359.9	10727	0.0584506	1.26715	1.109
242.2	18360.1	9239	0.0803117	1.38233	1.11483
242.7	18360.3	10003	0.0605818	0.941311	1.18151
243.2	18360.6	10391	0.0690983	1.08503	1.16495
243.7	18360.8	9672	0.0611042	1.09746	1.16587
244.2	18361	10319	0.0501018	1.04582	1.03347
244.7	18361.3	10714	0.0578682	0.951958	1.08451
245.2	18361.5	11073	0.035853	0.996837	1.21577
245.7	18361.8	11157	0.0512683	1.14149	1.19015
246.2	18362	11883	0.0377009	1.15475	1.18559
246.7	18362.2	11313	0.0599311	1.1278	1.19369
247.2	18362.5	10996	0.0486541	0.956326	1.13396
247.7	18362.7	10834	0.0594425	1.13983	1.19677
248.2	18362.9	10957	0.0344985	0.943954	1.17848
248.7	18363.2	10465	0.0583851	1.05951	1.18327
249.2	18363.4	9986	0.0729021	0.987001	1.19068
249.7	18363.7	10188	0.074892	1.16269	1.20005
250.2	18363.9	10618	0.0657374	1.10194	1.19662
250.7	18364.1	10367	0.0629883	1.04595	1.21771
251.2	18364.4	10425	0.0405755	1.11809	1.23396
251.7	18364.6	11199	0.0444683	0.900285	1.23824
252.2	18364.8	11626	0.0571134	0.910648	1.20389
252.7	18365.1	11964	0.060682	1.21107	1.17034
253.2	18365.3	11528	0.0563845	0.969163	1.17514
253.7	18365.6	10881	0.0583586	1.1029	1.17461
254.2	18365.8	10844	0.0610476	1.09761	1.22156
254.7	18366	11669	0.0371069	1.04666	1.24374
255.2	18366.3	11732	0.0482441	1.06507	1.26679
255.7	18366.5	12060	0.0363184	1.07029	1.25164
256.2	18366.7	11563	0.0472196	1.0352	1.23936
256.7	18367	10509	0.0563327	1.05429	1.16166
257.2	18367.2	10044	0.0757666	0.955854	1.15213
257.7	18367.5	10731	0.0531171	0.985644	1.21442
258.2	18367.7	10630	0.0566322	0.980676	1.22015
258.7	18367.9	11207	0.055501	1.10924	1.2389
259.2	18368.2	12369	0.0420406	1.09605	1.22501
259.7	18368.4	12062	0.0522301	0.939568	1.2407
260.2	18368.6	11186	0.0362954	0.961538	1.1492
260.7	18368.9	10878	0.0516639	1.28376	1.25508
261.2	18369.1	11310	0.0525199	1.2627	1.20596
261.7	18369.4	11490	0.037946	1.0428	1.2257
262.2	18369.6	11402	0.0333275	1.44415	1.23035
262.7	18369.8	11602	0.0542148	1.0555	1.20421
263.2	18370.1	12194	0.032721	1.20399	1.19728
263.7	18370.3	11904	0.0550235	1.01966	1.24037
264.2	18370.5	11656	0.051304	1.20523	1.208
264.7	18370.8	11931	0.0398123	1.30011	1.23969
265.2	18371	11278	0.0658805	1.1607	1.19321
265.7	18371.3	11580	0.0474957	1.11292	1.20205
266.2	18371.5	12333	0.0424066	1.17447	1.2004
266.7	18371.7	11987	0.0365396	0.943166	1.17731
267.2	18372	11688	0.052447	1.08241	1.182
267.7	18372.2	11912	0.0341672	1.20406	1.19982
268.2	18372.4	11848	0.0469278	1.34122	1.22205
268.7	18372.7	11518	0.0519187	1.06784	1.1813
269.2	18372.9	11798	0.0502628	1.05348	1.25397
269.7	18373.1	12312	0.0510071	1.02822	1.25191
270.2	18373.4	11666	0.0605177	1.16867	1.17436
270.7	18373.6	10973	0.0812904	1.00917	1.17432
272.3	18374.4	11168	0.0533668	1.07019	1.18787
272.8	18374.6	9727	0.0904698	0.983238	1.02344
273.3	18374.9	9624	0.0612012	0.869733	1.05422
273.8	18375.1	10393	0.0640816	0.996473	1.09027
274.3	18375.3	10888	0.0342579	1.26423	1.10558
274.8	18375.6	11636	0.0477827	1.195	1.15173
275.3	18375.8	12439	0.0331216	0.926663	1.16404
275.8	18376	13571	0.0333063	1.38164	1.2378
276.3	18376.3	11815	0.0478206	0.8981	1.17252
276.8	18376.5	11643	0.0418277	0.936933	1.19575
277.3	18376.8	10928	0.0616764	1.20344	1.16778
277.8	18377	11976	0.0435037	1.02145	1.22252
278.3	18377.2	11191	0.0663033	1.18177	1.16609
278.8	18377.5	11366	0.0439908	0.982699	1.20517
279.3	18377.7	10989	0.0640641	0.953589	1.15307
279.8	18377.9	11096	0.0517304	1.02678	1.19964
280.3	18378.2	11235	0.0531375	1.15966	1.14818
280.8	18378.4	11897	0.0395058	1.12439	1.19172
281.3	18378.7	11920	0.0464765	1.12279	1.18306
281.8	18378.9	12088	0.0414461	1.04233	1.22858
282.3	18379.1	11445	0.0507645	1.04871	1.20004
282.8	18379.4	11796	0.0456935	1.20095	1.22611
283.3	18379.6	12068	0.0405204	1.12164	1.23374
283.8	18379.8	12278	0.0518814	1.21379	1.22605
284.3	18380.1	10863	0.0667403	1.04883	1.14341
284.8	18380.3	10255	0.0723549	1.0688	1.14348
285.3	18380.6	10631	0.0567209	1.03734	1.18104
285.8	18380.8	10869	0.0446223	0.979136	1.2374
286.3	18381	11133	0.0317075	0.944469	1.16175
286.8	18381.3	11504	0.055372	1.09212	1.14483
287.3	18381.5	11217	0.0483195	1.15637	1.11118
287.8	18381.7	11371	0.0517105	0.979109	1.09826
288.3	18382	11463	0.0536509	1.03242	1.11336
288.8	18382.2	11452	0.0385086	1.03024	1.185
289.3	18382.4	11553	0.0528867	0.980743	1.17071
289.8	18382.7	11466	0.0521542	1.22683	1.23215
290.3	18382.9	12463	0.0300088	1.07244	1.20946
290.8	18383.2	12280	0.0463355	1.01692	1.20063
291.3	18383.4	11315	0.0567388	1.00987	1.13714
291.8	18383.6	11331	0.0431559	0.899826	1.18251
292.3	18383.9	11590	0.0615186	1.30507	1.25028
292.8	18384.1	12205	0.0421958	1.11389	1.2278
293.3	18384.3	11648	0.045158	0.886161	1.13185
293.8	18384.6	11599	0.0468144	1.16779	1.18842
294.3	18384.8	11952	0.0425033	1.06418	1.17077
294.8	18385.1	12220	0.0384615	0.956825	1.16667
295.3	18385.3	12243	0.0472923	1.2088	1.1454
295.8	18385.5	11307	0.0514725	0.981552	1.13138
296.3	18385.8	11700	0.0501709	1.3307	1.17833
296.8	18386	11944	0.0513228	1.20563	1.22684
297.3	18386.2	12134	0.054063	0.95277	1.18972
297.8	18386.5	12512	0.0403613	1.11736	1.20719
298.3	18386.7	11919	0.0520178	1.04625	1.18211
298.8	18387	11917	0.0130066	1.05307	1.23494
299.3	18387.2	12726	0.0366179	0.928707	1.16387
299.8	18387.4	12127	0.0443638	1.21503	1.16663
300.3	18387.7	11884	0.0417368	1.06336	1.1792
300.8	18387.9	11559	0.0434294	1.11811	1.16471
301.3	18388.1	11256	0.0515281	0.934243	1.17056
301.8	18388.4	11510	0.0341442	1.11371	1.15106
302.3	18388.6	11558	0.062035	1.21222	1.1476
302.8	18388.9	11653	0.0518321	0.962982	1.17633
303.3	18389.1	11800	0.0444068	1.17726	1.165
303.8	18389.3	12126	0.0382649	0.929289	1.14953
304.3	18389.6	12475	0.0397595	1.15329	1.17464
304.8	18389.8	12771	0.0360974	1.20197	1.20751
305.3	18390	12751	0.0452514	1.18709	1.15546
305.8	18390.3	12423	0.0365451	1.10804	1.15235
306.3	18390.5	12264	0.0242172	0.890508	1.17272
306.8	18390.8	12049	0.0398373	1.17516	1.17982
307.3	18391	12394	0.0382443	1.07732	1.22583
307.8	18391.2	12776	0.041484	1.12481	1.16978
308.3	18391.5	12311	0.0437008	0.981194	1.17129
308.8	18391.7	12072	0.0606362	1.12365	1.14683
309.3	18391.9	11860	0.0443508	1.24042	1.18511
309.8	18392.2	12001	0.0401633	1.27219	1.21653
310.3	18392.4	11836	0.056438	1.06067	1.17876
310.8	18392.7	10737	0.0447984	0.937801	1.16845
311.3	18392.9	11348	0.0511103	1.08917	1.17587
311.8	18393.1	12052	0.0455526	0.96662	1.13625
312.3	18393.4	12141	0.0500782	1.22538	1.18655
312.8	18393.6	12152	0.0303654	1.04949	1.12022
313.3	18393.8	12281	0.034932	0.893626	1.1413
313.8	18394.1	11833	0.0463957	1.06923	1.11971
314.3	18394.3	11983	0.0412251	0.979882	1.17418
314.8	18394.5	11666	0.0462026	1.01033	1.15902
315.3	18394.8	11487	0.0422216	1.09514	1.15764
315.8	18395	11566	0.0489365	1.03515	1.15177
316.3	18395.3	11027	0.0603972	1.0436	1.11059
316.8	18395.5	11198	0.0418825	0.990496	1.13554
317.3	18395.7	11382	0.055702	1.06256	1.10614
317.8	18396	11471	0.0496905	0.975982	1.1096
318.3	18396.2	11165	0.0394984	1.00998	1.1564
318.8	18396.4	11905	0.0393952	1.01243	1.1721
319.3	18396.7	11767	0.0515849	1.03763	1.16549
319.8	18396.9	12007	0.0490547	0.925079	1.17741
320.3	18397.2	12436	0.0383564	0.922067	1.2028
320.8	18397.4	12722	0.0375727	1.01557	1.16091
321.3	18397.6	12795	0.0284486	1.13083	1.141
321.8	18397.9	11665	0.0538363	0.804145	1.09907
322.3	18398.1	11881	0.0536992	0.896275	1.15833
322.8	18398.3	12589	0.0457542	1.0892	1.12441
323.3	18398.6	13112	0.0389719	0.871783	1.17595
323.8	18398.8	11467	0.0503183	0.948511	1.15312
324.3	18399.1	11293	0.0426813	1.10529	1.1674
324.8	18399.3	12158	0.0299391	0.86927	1.16394
325.3	18399.5	12162	0.0489229	0.895721	1.10663
325.8	18399.8	12457	0.0218351	0.898048	1.1617
326.3	18400	12838	0.0383237	1.00568	1.19563
326.8	18400.2	12439	0.029102	0.911171	1.23233
327.3	18400.5	12365	0.0328346	1.08547	1.2113
327.8	18400.7	12170	0.0522597	0.966201	1.23863
328.3	18401	12600	0.0327778	0.988372	1.25535
328.8	18401.2	12563	0.0308047	1.26304	1.23609
329.3	18401.4	11896	0.0352219	1.12387	1.19936
329.8	18401.7	12062	0.041038	0.982126	1.17304
330.3	18401.9	11499	0.0430472	1.18153	1.23349
330.8	18402.1	11590	0.0470233	1.0359	1.16332
331.3	18402.4	11603	0.0436956	0.952786	1.17751
331.8	18402.6	12238	0.031868	0.952703	1.1899
332.3	18402.9	12435	0.0293526	1.0914	1.23367
332.8	18403.1	12604	0.0395113	1.11489	1.21237
333.3	18403.3	12681	0.0447914	0.922857	1.21752
333.8	18403.6	12339	0.031364	1.0205	1.17585
334.3	18403.8	12533	0.0284848	0.944575	1.14497
334.8	18404	12488	0.0401185	0.864642	1.16394
335.3	18404.3	12958	0.0395894	0.984328	1.23438
335.8	18404.5	12481	0.0507972	0.99333	1.2258
336.3	18404.7	11964	0.0493146	0.940625	1.15323
336.8	18405	12131	0.0361058	1.03203	1.20489
337.3	18405.2	12397	0.0355731	1.16236	1.18259
337.8	18405.5	12285	0.0445258	1.03627	1.15943
338.3	18405.7	13022	0.0384734	1.00791	1.193
338.8	18405.9	12113	0.0430942	1.09262	1.16738
339.3	18406.2	12239	0.0373397	0.979835	1.25825
339.8	18406.4	12716	0.0471846	0.957476	1.24145
340.3	18406.6	12662	0.0371979	0.947053	1.18345
340.8	18406.9	12428	0.0525426	0.964866	1.17709
341.3	18407.1	12964	0.0332459	0.995982	1.23651
341.8	18407.4	13011	0.0267466	0.818432	1.21533
342.3	18407.6	12416	0.0356798	0.930374	1.19178
342.8	18407.8	11034	0.0542868	0.847892	1.08312
343.3	18408.1	10421	0.0464447	1.07677	1.18148
343.8	18408.3	11073	0.0393751	1.00707	1.13183
344.3	18408.5	10841	0.0510101	1.141	1.18368
344.8	18408.8	11735	0.0287175	1.0061	1.1566
345.3	18409	12215	0.0325829	0.991497	1.17215
345.8	18409.3	12223	0.0242985	1.03365	1.0863
346.3	18409.5	12039	0.0308165	0.857735	1.1419
346.8	18409.7	12210	0.036036	0.980769	1.09521
347.3	18410	12399	0.0380676	1.12143	1.13574
347.8	18410.2	12021	0.0378504	1.08538	1.09381
348.3	18410.4	12143	0.0319526	0.761819	1.11547
348.8	18410.7	10745	0.0438343	0.798081	1.05607
349.3	18410.9	10368	0.0456211	0.798414	1.07948
349.8	18411.2	10976	0.0486516	0.848049	1.10925
350.3	18411.4	11609	0.0466879	0.956439	1.1055
350.8	18411.6	11859	0.0535458	0.833472	1.09371
351.3	18411.9	10935	0.0664838	0.9045	1.03026
351.8	18412.1	9374	0.0408577	0.833759	1.08252
352.3	18412.3	9431	0.0697699	0.798427	1.01036
352.8	18412.6	10060	0.0599404	0.888368	1.06852
353.3	18412.8	10503	0.0494145	1.2694	1.02479
353.8	18413.1	10713	0.0454588	0.971467	1.03159
354.3	18413.3	10556	0.0493558	0.975455	1.04199
354.8	18413.5	10718	0.0416122	0.8523	1.05388
355.3	18413.8	10572	0.0480515	0.734102	1.06581
355.8	18414	10306	0.0436639	0.746094	1.00242
356.3	18414.2	10705	0.0461467	0.918782	1.01564
356.8	18414.5	10565	0.0215807	0.856616	1.01138
357.3	18414.7	10482	0.0328182	0.870968	1.04659
357.8	18415	10499	0.0642918	0.884602	0.841285
358.3	18415.2	10229	0.0509336	0.787431	0.794077
358.8	18415.4	9724	0.0633484	0.738482	0.806174
359.3	18415.7	9734	0.0506472	0.80959	0.79153
359.8	18415.9	9586	0.0567494	0.72203	0.776616
360.3	18416.1	9065	0.0745725	0.851758	0.772097
360.8	18416.4	9032	0.0584588	0.719974	0.783639
361.3	18416.6	9825	0.0593384	0.798093	0.788695
361.8	18416.8	9530	0.0660021	0.791794	0.816297
362.3	18417.1	9998	0.0511102	0.687941	0.806924
362.8	18417.3	10268	0.0585314	0.773616	0.79955
363.3	18417.6	11169	0.0797744	0.680182	0.822255
363.8	18417.8	10680	0.0728464	0.820249	0.778787
364.3	18418	11069	0.0640528	0.810634	0.847867
364.8	18418.3	11233	0.0567079	0.776137	0.884218
365.3	18418.5	12008	0.0451366	0.879546	0.891466
365.8	18418.7	12551	0.0581627	0.744536	0.863589
366.3	18419	12202	0.0583511	0.868033	0.939899
366.8	18419.2	12535	0.0528121	1.20131	0.933035
367.3	18419.5	12466	0.0630515	0.935949	0.926749
367.8	18419.7	11861	0.0522722	1.11659	0.957092
368.3	18419.9	11935	0.0562212	0.95715	0.958289
368.8	18420.2	11715	0.0525822	0.85631	0.933485
369.3	18420.4	11495	0.0707264	0.917516	0.911342
369.8	18420.6	11922	0.0696192	0.884016	0.956612
370.3	18420.9	4606	0.0838037	1.18557	1.05067
373.2	18422.3	11651	0.0727835	0.964551	0.952802
373.7	18422.5	11184	0.0642883	0.975823	0.917087
374.2	18422.7	10418	0.0655596	1.06595	0.958105
374.7	18423	10534	0.0775584	0.937028	0.987308
375.2	18423.2	9986	0.0731023	0.980184	0.903742
375.7	18423.4	9885	0.0732423	1.04428	0.946673
376.2	18423.7	10957	0.0548508	0.860547	0.985852
376.7	18423.9	10584	0.0767196	0.938443	1.00721
377.2	18424.2	10531	0.060773	0.842934	0.981584
377.7	18424.4	9571	0.0683314	0.89269	1.02402
378.2	18424.6	9159	0.0798122	0.893536	0.953519
378.7	18424.9	8960	0.0782366	0.948145	0.963293
379.2	18425.1	8747	0.102435	0.907959	0.945876
379.7	18425.3	7941	0.0855056	0.801984	0.853937
380.2	18425.6	8302	0.0919056	0.75928	0.931964
380.7	18425.8	9270	0.0893204	1.01939	0.941164
381.2	18426.1	9411	0.0940389	0.840336	0.922572
381.7	18426.3	9933	0.0775194	0.736565	0.883707
382.2	18426.5	10302	0.0728014	0.952995	0.963672
382.7	18426.8	10956	0.0774918	0.93373	0.988646
383.2	18427	11129	0.0668524	1.00368	0.963269
383.7	18427.2	10544	0.0549127	0.939068	0.950461
384.2	18427.5	10882	0.0695644	0.794422	0.939731
384.7	18427.7	9747	0.0582743	0.790873	0.94492
385.2	18428	8378	0.0936978	0.70113	0.895982
385.7	18428.2	8979	0.0613654	0.72601	0.829302
386.2	18428.4	8548	0.0901965	0.89139	0.843267
386.7	18428.7	8525	0.0696774	0.848576	0.822595
387.2	18428.9	8198	0.0901439	0.805082	0.874278
387.7	18429.1	7881	0.0822231	0.887372	0.914386
388.2	18429.4	8088	0.108185	0.822008	0.920374
388.7	18429.6	7947	0.0858185	0.74226	0.902263
389.2	18429.8	8813	0.0674004	0.796464	0.945701
389.7	18430.1	8430	0.0946619	0.798627	0.932641
390.2	18430.3	8299	0.102181	0.783386	0.884084
390.7	18430.6	8754	0.0785926	0.720481	0.927829
391.2	18430.8	8332	0.0796928	0.856447	0.947019
391.7	18431	9839	0.0979774	0.90885	0.973712
392.2	18431.3	9434	0.0783337	1.05688	0.950857
392.7	18431.5	8560	0.0735981	0.99515	0.911197
393.2	18431.7	9369	0.0829331	0.998081	0.940271
393.7	18432	7737	0.100427	0.970063	0.894488
394.2	18432.2	6886	0.0996224	0.738104	0.848337
394.7	18432.5	6521	0.12176	0.816549	0.874052
395.2	18432.7	6402	0.101218	0.763534	0.84288
395.7	18432.9	6967	0.112961	0.759062	0.926975
396.2	18433.2	7537	0.0830569	0.786062	0.87667
396.7	18433.4	7205	0.0886884	0.843017	0.873004
397.2	18433.6	6574	0.109827	0.775764	0.874801
397.7	18433.9	7127	0.119545	0.692925	0.84116
398.2	18434.1	7309	0.0986455	0.814664	0.863409
398.7	18434.4	7648	0.117024	0.664028	0.864759
399	18434.5
399.2	18441.9	7189	0.0856865	0.783666	0.834041
399.7	18460.4	6869	0.128257	0.635228	0.825662
400.2	18478.9	6774	0.0912312	0.77372	0.822146
400.7	18497.5	6967	0.0961676	0.750519	0.835115
401.2	18516	6899	0.0982751	0.861651	0.845113
401.7	18534.5	6831	0.093105	0.749637	0.836883
402.2	18553	6820	0.104985	0.778657	0.837026
402.7	18571.5	6949	0.0602964	0.768096	0.831741
403.2	18590	6566	0.126409	0.743051	0.842385
403.7	18608.6	6374	0.133354	0.686855	0.834506
404.2	18627.1	6553	0.0650084	0.701566	0.899242
404.7	18645.6	6757	0.0942726	0.8291	0.86591
405.2	18664.1	6785	0.100663	0.931851	0.853063
405.7	18682.6	6867	0.109364	0.815979	0.877939
406.2	18701.1	7247	0.104595	0.89783	0.861588
406.7	18719.7	7537	0.101632	0.866825	0.913876
407.2	18738.2	7772	0.107566	0.822878	0.919684
407.7	18756.7	7671	0.099987	0.76301	0.911938
408.2	18775.2	7678	0.0940349	0.749212	0.950184
408.7	18793.7	7530	0.111952	0.77166	0.936348
409.2	18812.2	7692	0.0709828	0.68815	0.931225
409.7	18830.7	7460	0.107105	0.814323	0.913497
410.2	18849.3	7465	0.105693	0.914082	0.938074
410.7	18867.8	7300	0.0835616	1.05165	0.977351
411.2	18886.3	7224	0.113926	0.785831	0.975568
411.7	18904.8	7501	0.107586	0.938304	0.988737
412.2	18923.3	7558	0.110479	1.01185	0.983101
412.7	18941.8	7801	0.0766568	0.858886	0.987662
413.2	18960.4	8202	0.0911973	0.915991	0.989148
413.7	18978.9	7817	0.0936421	0.917388	0.982052
414.2	18997.4	7171	0.0868777	0.85191	0.968661
414.7	19015.9	7518	0.094307	0.827532	1.07923
415.2	19034.4	7531	0.109813	0.914108	1.01425
415.7	19052.9	7313	0.118009	0.83097	0.951773
416.2	19071.5	7459	0.116504	0.765818	1.04097
416.7	19090	7406	0.100054	0.959743	1.01021
417.2	19108.5	7518	0.118383	0.964271	1.00345
417.7	19127	7442	0.110723	0.914583	1.06373
418.2	19145.5	7797	0.108247	1.01891	1.02381
418.7	19164	7870	0.0858958	1.01356	1.01727
419.2	19182.6	7885	0.0943564	0.96497	0.996627
419.7	19201.1	8225	0.0644377	0.88065	0.999372
420.2	19219.6	8636	0.0854562	0.905272	0.968586
420.7	19238.1	8756	0.0777752	0.973684	1.04807
421.2	19256.6	9096	0.0585972	0.928602	1.09718
421.7	19275.1	9603	0.0635218	0.754882	1.16474
422.2	19293.7	10523	0.0516963	1.03367	1.25446
422.7	19312.2	10847	0.0542085	0.988581	1.23399
423.2	19330.7	11531	0.0450958	0.970736	1.1653
423.7	19349.2	11457	0.0396264	0.884599	1.21733
424.2	19367.7	12184	0.0294649	1.14342	1.28338
424.7	19386.2	12688	0.0398802	1.13753	1.3112
425.2	19404.8	12066	0.0492292	1.02403	1.27391
425.7	19423.3	12362	0.0462708	1.18709	1.21635
426.2	19441.8	11015	0.0639128	1.02549	1.21599
426.7	19460.3	9446	0.0452043	1.05479	1.16371
427.2	19478.8	11003	0.0538035	1.12658	1.2018
427.7	19497.3	11500	0.0565217	0.901867	1.25657
428.2	19515.9	11442	0.0419507	1.0678	1.27685
428.7	19534.4	11628	0.0319917	0.959213	1.33881
429.2	19552.9	12681	0.0399811	0.938639	1.19535
429.7	19571.4	12292	0.0339245	1.01286	1.21508
430.2	19589.9	11517	0.0349049	0.985866	1.3192
430.7	19608.4	12346	0.03977	1.11338	1.26944
431.2	19627	12907	0.0371891	1.4906	1.30728
431.7	19645.5	12813	0.0355108	1.54395	1.3113
432.2	19664	13135	0.0306053	1.4632	1.26455
432.7	19682.5	12010	0.0585346	1.10666	1.27075
433.2	19701	13291	0.0340832	1.66667	1.34368
433.7	19719.5	11449	0.0443707	1.11206	1.28311
434.2	19738	11577	0.0412024	1.03632	1.269
434.7	19756.6	10873	0.0456176	1.13022	1.26989
435.2	19775.1	11233	0.0539482	1.11629	1.27348
435.7	19793.6	11728	0.0535471	1.32073	1.2753
436.2	19812.1	11862	0.0483898	0.99669	1.30849
436.7	19830.6	11986	0.0530619	1.03488	1.27322
437.2	19849.1	11410	0.0633655	1.04305	1.28115
437.7	19867.7	11490	0.059356	1.41951	1.26081
438.2	19886.2	11434	0.0543117	1.10567	1.27969
438.7	19904.7	11922	0.0336353	1.32347	1.21036
439.2	19923.2	12147	0.0446201	1.22123	1.23011
439.7	19941.7	11932	0.0367918	0.952	1.30968
440.2	19960.2	12193	0.0433035	1.10653	1.33301
440.7	19978.8	11868	0.0203067	1.40157	1.30913
441.2	19997.3	11542	0.0447929	1.06439	1.21506
441.7	20015.8	11893	0.0488523	1.07432	1.31404
442.2	20034.3	12345	0.0318348	1.31901	1.25585
442.7	20052.8	12529	0.0291324	1.06537	1.25948
443.2	20071.3	13017	0.0302681	1.03702	1.29012
443.7	20089.9	12133	0.0505234	1.13807	1.2586
444.2	20108.4	11377	0.0547596	1.07179	1.27687
444.7	20126.9	12318	0.0532554	0.863388	1.22881
445	20138
445.2	20141.7	12793	0.0310326	0.926418	1.24109
445.7	20151	12636	0.0539728	1.04105	1.25525
446.2	20160.3	12412	0.0368192	1.02609	1.21442
446.7	20169.6	13083	0.028281	0.965405	1.2255
447.2	20178.8	13084	0.0311831	1.11274	1.20875
447.7	20188.1	11901	0.0405848	0.977382	1.24929
448.2	20197.4	12166	0.0433996	0.975803	1.24397
448.7	20206.7	11802	0.0526182	1.12148	1.29193
449.2	20216	11849	0.0372183	1.10139	1.26324
449.7	20225.3	12271	0.0321897	1.0272	1.19377
450.2	20234.5	12169	0.0288438	1.01458	1.21407
451.2	20253.1	11684	0.0529784	1.13029	1.15865
451.7	20262.4	11854	0.0436983	0.890653	1.24988
452.2	20271.7	12362	0.0420644	1.16076	1.27347
452.7	20281	11994	0.0454394	1.02588	1.26374
453.2	20290.2	11353	0.0493262	0.952466	1.2891
453.7	20299.5	12068	0.0483924	1.10219	1.2563
454.2	20308.8	12658	0.0399747	0.969976	1.31019
454.7	20318.1	12160	0.0293586	1.30655	1.23562
455.2	20327.4	11758	0.0411635	1.02697	1.21565
455.7	20336.6	12335	0.0360762	1.18596	1.20587
456.2	20345.9	13361	0.0343537	1.08789	1.31091
456.7	20355.2	13338	0.02864	0.983482	1.25751
457.2	20364.5	13309	0.025772	1.03259	1.28085
457.7	20373.8	14341	0.0190363	1.18191	1.22087
458.2	20383.1	12448	0.0406491	1.01629	1.26339
458.7	20392.3	11825	0.0404228	0.921435	1.17511
459.2	20401.6	11322	0.0376259	0.9813	1.15917
459.7	20410.9	11882	0.0447736	1.47327	1.20817
460.2	20420.2	12718	0.0368769	0.989918	1.187
460.7	20429.5	12135	0.0412855	0.962827	1.24613
461.2	20438.8	12934	0.0354105	1.06637	1.30664
461.7	20448	12899	0.0343437	1.03749	1.2411
462.2	20457.3	12481	0.0346126	0.986686	1.27286
462.7	20466.6	12775	0.0338943	1.25952	1.20981
463.2	20475.9	12458	0.0356397	1.0531	1.27802
463.7	20485.2	12367	0.0221557	0.955144	1.2716
464.2	20494.5	12466	0.0482111	0.910931	1.22778
464.7	20503.7	12919	0.0278659	0.997778	1.18689
465.2	20513	12485	0.038366	1.26757	1.2896
465.7	20522.3	12618	0.0404977	1.16675	1.43876
466.2	20531.6	13443	0.0386818	1.15389	1.28297
466.7	20540.9	11519	0.0528692	0.94513	1.28267
467.2	20550.1	11293	0.0542814	1.01557	1.24085
467.7	20559.4	11693	0.0610622	1.13621	1.28329
468.2	20568.7	12161	0.0314941	1.18971	1.29859
468.7	20578	12396	0.0413843	1.09014	1.28458
469.2	20587.3	12683	0.0391075	0.995422	1.3225
469.7	20596.6	11431	0.0505643	1.02467	1.25
470.2	20605.8	11008	0.0638626	1.17677	1.27213
470.7	20615.1	11058	0.0463013	1.08559	1.28671
471.2	20624.4	11267	0.055383	1.09384	1.31136
471.7	20633.7	11597	0.0561352	1.2046	1.31626
472.2	20643	12424	0.0525596	1.19766	1.30719
472.7	20652.3	11552	0.0580852	1.28959	1.27739
473.3	20663.4	13006	0.047209	1.17819	1.27913
473.8	20672.7	13357	0.0338399	1.1273	1.25369
474.3	20682	13206	0.0302135	1.05367	1.23907
474.8	20691.2	13440	0.0427827	1.10972	1.19368
475.3	20700.5	13382	0.0374384	1.10082	1.24952
475.8	20709.8	13278	0.0318572	1.17115	1.18742
476.3	20719.1	12586	0.0362307	1.13494	1.26013
476.8	20728.4	12600	0.0321429	1.18556	1.25777
477.3	20737.7	12652	0.0448941	1.11482	1.28026
477.8	20746.9	12967	0.0401018	1.25585	1.27617
478.3	20756.2	12913	0.0473941	1.19066	1.25
478.8	20765.5	12143	0.0499053	1.10494	1.24326
479.3	20774.8	11412	0.0633544	1.315	1.22755
479.8	20784.1	11627	0.0618388	1.08477	1.22069
480.3	20793.4	11835	0.0407267	1.15495	1.24473
480.8	20802.6	11995	0.0533556	0.995616	1.21295
481.3	20811.9	12180	0.0561576	1.27493	1.26283
481.8	20821.2	12513	0.04811	1.13241	1.22668
482.3	20830.5	11975	0.0562839	1.257	1.27862
482.8	20839.8	12184	0.0538411	1.30836	1.20458
483.3	20849	11904	0.0558636	1.03181	1.22817
483.8	20858.3	11910	0.0572628	1.18096	1.24005
484.3	20867.6	12065	0.0597596	0.979167	1.20701
484.8	20876.9	12102	0.0566022	1.03239	1.23444
485.3	20886.2	12084	0.0465905	1.21606	1.18338
485.8	20895.5	12268	0.0468699	1.02066	1.19125
486.3	20904.7	12625	0.0295446	1.08711	1.24066
486.8	20914	13264	0.0177171	0.938965	1.19501
487.3	20923.3	12659	0.0349159	1.11807	1.17477
487.8	20932.6	12742	0.0430859	1.03029	1.18056
488.3	20941.9	11216	0.0606277	0.807642	1.15809
488.8	20951.2	11261	0.0662463	0.95711	1.21472
489.3	20960.4	11480	0.0644599	1.15927	1.16776
489.8	20969.7	11643	0.0579747	1.21413	1.29412
490.3	20979	11303	0.0529948	1.02816	1.23222
490.8	20988.3	11937	0.0428081	1.12507	1.18977
491.3	20997.6	12351	0.04866	1.07342	1.16309
491.8	21006.9	12428	0.0419215	0.880294	1.20475
492.3	21016.1	11792	0.052578	0.973435	1.16719
492.8	21025.4	12115	0.0363186	1.11069	1.23331
493.3	21034.7	12411	0.0319878	0.948052	1.16334
493.8	21044	11455	0.0415539	0.906115	1.17902
494.3	21053.3	10441	0.0548798	0.979974	1.05175
494.8	21062.5	9871	0.0691926	1.02518	1.02229
495.3	21071.8	9700	0.0815464	0.891057	1.06962
495.8	21081.1	9694	0.0765422	0.882529	1.00463
496.3	21090.4	10554	0.0696418	0.9695	1.11801
496.8	21099.7	11597	0.0467362	0.912223	1.17094
497.3	21109	12081	0.0619982	1.07584	1.16787
497.8	21118.2	11374	0.0402673	1.12601	1.23133
498.3	21127.5	11549	0.0464975	1.25979	1.16104
498.8	21136.8	11746	0.0672569	1.20951	1.24066
499.3	21146.1	12122	0.0299456	1.04083	1.27944
499.8	21155.4	12909	0.0363312	0.934103	1.26874
500.3	21164.7	12970	0.0217425	0.962598	1.20625
500.8	21173.9	14506	0.0233696	1.21169	1.31517
501.3	21183.2	12987	0.047586	1.06075	1.2451
501.8	21192.5	12876	0.0415502	1.05573	1.19822
502.3	21201.8	12512	0.0515505	1.04362	1.26455
502.8	21211.1	12059	0.041214	1.01154	1.30802
503.3	21220.4	11699	0.0451321	0.871042	1.26611
503.8	21229.6	11214	0.0575174	1.19607	1.2289
504.3	21238.9	12278	0.0581528	1.15241	1.21974
504.8	21248.2	11770	0.0514019	1.0989	1.24978
505.3	21257.5	11732	0.0577907	1.06499	1.21981
505.8	21266.8	12036	0.0610668	0.938066	1.278
506.3	21276	12732	0.0554508	1.24356	1.29256
506.8	21285.3	13218	0.0326827	1.12558	1.20685
507.3	21294.6	12859	0.0349949	1.05839	1.23439
507.8	21303.9	11820	0.0527919	1.2534	1.21516
508.3	21313.2	11554	0.0530552	1.08632	1.28977
508.8	21322.5	11772	0.0558953	1.14719	1.30519
509.3	21331.7	11310	0.0522546	1.11879	1.27838
509.8	21341	11582	0.0541357	1.05628	1.30074
510.3	21350.3	12096	0.0572917	0.961022	1.24364
510.8	21359.6	12098	0.0317408	1.16631	1.26697
511.3	21368.9	12166	0.0379747	1.24176	1.29591
511.8	21378.2	12613	0.0292555	1.15499	1.247
512.3	21387.4	12711	0.044371	1.38403	1.29108
512.8	21396.7	12034	0.0525179	1.09609	1.25046
513.3	21406	12251	0.0390988	0.955041	1.27448
513.8	21415.3	11864	0.0434929	1.004	1.27999
514.3	21424.6	12368	0.0489166	1.01969	1.24885
514.8	21433.9	12268	0.0430388	1.22139	1.26021
515.3	21443.1	12124	0.0479215	1.00737	1.23876
515.8	21452.4	12577	0.043015	0.923179	1.23048
516.3	21461.7	12309	0.0420018	0.971884	1.25441
516.8	21471	12211	0.0396364	0.912476	1.28809
517.3	21480.3	12805	0.032253	0.954338	1.22646
517.8	21489.5	12485	0.0360433	0.957363	1.23489
518.3	21498.8	11382	0.056317	1.00942	1.20887
518.8	21508.1	11646	0.0460244	1.13987	1.27778
519.3	21517.4	11874	0.0634159	0.970944	1.1867
519.8	21526.7	12035	0.0608226	1.11892	1.22992
520.3	21536	12260	0.0561175	1.19096	1.24158
520.8	21545.2	12130	0.0557296	1.48011	1.25619
521.3	21554.5	12342	0.0456976	1.0144	1.26026
521.8	21563.8	12782	0.0418557	1.29336	1.27529
522.3	21573.1	12954	0.0384437	1.1556	1.26928
522.8	21582.4	12661	0.0372798	0.883962	1.24112
523.3	21591.7	12723	0.0363122	1.24414	1.28932
523.8	21600.9	12727	0.0407794	0.980567	1.24512
524.3	21610.2	12758	0.0444427	0.964168	1.25797
524.8	21619.5	12257	0.0399772	0.996364	1.24681
525.3	21628.8	12538	0.0446642	1.11936	1.22502
525.8	21638.1	11840	0.0574324	0.917559	1.21249
526.3	21647.4	11877	0.0362886	0.926864	1.21577
526.8	21656.6	11717	0.0525732	1.08568	1.22225
527.3	21665.9	12540	0.039075	1.11516	1.23206
527.8	21675.2	11880	0.0478114	0.948912	1.22784
528.3	21684.5	12011	0.0333028	0.948439	1.24242
528.8	21693.8	12215	0.0406877	1.19616	1.19559
529.3	21703	12414	0.0545352	1.06754	1.24896
529.8	21712.3	12352	0.0340835	1.17154	1.22225
530.3	21721.6	12465	0.0503811	1.13467	1.26795
530.8	21730.9	12771	0.0241171	1.14638	1.19399
531.3	21740.2	11522	0.0565874	0.93775	1.13032
531.8	21749.5	11426	0.0511115	1.03276	1.16593
532.3	21758.7	11293	0.0440096	0.889171	1.17297
532.8	21768	11758	0.0494982	1.03292	1.18925
533.3	21777.3	12335	0.0385894	1.0462	1.2257
533.8	21786.6	12573	0.0431878	1.05575	1.1955
534.3	21795.9	12330	0.0425791	1.14414	1.25395
534.8	21805.2	12849	0.0477858	1.28237	1.22175
535.3	21814.4	12572	0.0419185	1.25553	1.20226
535.8	21823.7	13122	0.0268252	1.08084	1.26302
536.3	21833	12421	0.0417036	1.16748	1.27223
536.8	21842.3	11928	0.0564219	1.19086	1.14339
537	21846
537.3	21851	12118	0.0514111	0.968538	1.2292
537.8	21859.2	12188	0.0505415	0.906003	1.27543
538.3	21867.5	12353	0.0442807	1.24241	1.22634
538.8	21875.7	12307	0.0512716	1.05795	1.24384
539.3	21884	12518	0.0455344	0.977017	1.22907
539.8	21892.3	12667	0.0347359	1.08322	1.24742
540.3	21900.5	13256	0.0389258	1.17384	1.28355
540.8	21908.8	13240	0.0329305	1.26432	1.27284
541.3	21917.1	13433	0.0429539	1.07583	1.237
541.8	21925.3	13476	0.0290145	1.48609	1.22139
542.3	21933.6	13264	0.0392793	1.24362	1.2131
542.8	21941.8	13088	0.03614	1.10476	1.22818
543.3	21950.1	13673	0.0474658	1.10656	1.2349
543.8	21958.4	12488	0.0371557	1.05506	1.26616
544.3	21966.6	12494	0.0449016	1.11325	1.25572
544.8	21974.9	12672	0.0448232	1.21365	1.24087
545.3	21983.2	12462	0.0423688	0.987854	1.24744
545.8	21991.4	11803	0.0599847	1.08151	1.20818
546.3	21999.7	12467	0.0425924	1.07484	1.19168
546.8	22008	12207	0.0529205	1.02066	1.27475
547.3	22016.2	12271	0.0265667	1.09192	1.16938
547.8	22024.5	11964	0.0457205	1.01553	1.23273
548.3	22032.7	12091	0.0369696	0.841152	1.17069
548.8	22041	12776	0.0381966	1.12758	1.20504
549.3	22049.3	12150	0.0460082	1.01163	1.22678
549.8	22057.5	12068	0.0406861	1.025	1.22311
550.3	22065.8	12483	0.0243531	1.107	1.22757
550.8	22074.1	11637	0.0214832	0.992727	1.23805
551.3	22082.3	11558	0.0422218	1.31503	1.17766
551.8	22090.6	11871	0.0447309	1.01605	1.20504
552.3	22098.8	12314	0.0410102	1.07882	1.19992
552.8	22107.1	12465	0.0434817	1.0256	1.1943
553.3	22115.4	13096	0.0378742	1.06406	1.21292
553.8	22123.6	13455	0.0291342	1.14525	1.22305
554.3	22131.9	13109	0.0318865	1.07986	1.23008
554.8	22140.2	13613	0.0333505	1.20587	1.26428
555.3	22148.4	12557	0.032014	1.18033	1.23803
555.8	22156.7	12823	0.0394603	1.0938	1.27022
556.3	22164.9	13067	0.0317594	1.00916	1.23018
556.8	22173.2	12825	0.0424951	1.13514	1.25772
557.3	22181.5	12391	0.0426923	1.19778	1.20881
557.8	22189.7	12980	0.0345146	1.03769	1.23542
558.3	22198	14211	0.0328619	1.17374	1.25424
558.8	22206.3	14807	0.0281624	1.28243	1.29137
559.3	22214.5	13295	0.0318165	0.945172	1.24877
559.8	22222.8	12994	0.0327074	0.887903	1.18762
560.3	22231	12416	0.0575064	1.01103	1.21092
560.8	22239.3	13114	0.0298917	0.99445	1.28295
561.3	22247.6	14109	0.0260826	0.972373	1.31684
561.8	22255.8	13310	0.0340346	1.04232	1.24467
562.3	22264.1	13675	0.0282998	1.07065	1.25045
562.8	22272.4	13681	0.0304802	1.2013	1.32616
563.3	22280.6	12640	0.0421677	0.972551	1.2077
563.8	22288.9	11898	0.0458901	0.959059	1.22804
564.3	22297.1	12239	0.0337446	0.982509	1.24373
564.8	22305.4	12886	0.0499767	0.82668	1.26529
565.3	22313.7	13343	0.0326763	1.08883	1.30311
565.8	22321.9	13705	0.0283838	1.27687	1.25832
566.3	22330.2	13727	0.0295767	0.97659	1.3116
566.8	22338.5	12996	0.044783	1.00316	1.26961
567.3	22346.7	12289	0.0358044	0.94569	1.18277
567.8	22355	12925	0.0440232	0.942326	1.23396
568.3	22363.3	13238	0.0419248	0.992754	1.22189
568.8	22371.5	13508	0.026873	1.0492	1.28808
569.3	22379.8	13341	0.0337306	0.928541	1.24567
569.8	22388	11779	0.0404958	1.13829	1.1844
570.3	22396.3	12288	0.0525716	0.863865	1.13512
570.8	22404.6	11600	0.0543103	1.1971	1.22905
571.3	22412.8	12178	0.0423715	1.01196	1.24586
571.8	22421.1	12913	0.0319833	1.29463	1.27226
573.2	22444.2	13521	0.0147918	0.996128	1.25385
573.7	22452.5	13382	0.0196533	1.22878	1.28646
574.2	22460.8	13209	0.0331592	1.03343	1.22329
574.7	22469	13050	0.0368582	1.2433	1.22369
575.2	22477.3	12919	0.037232	1.07329	1.22495
575.7	22485.5	13065	0.034137	1.03006	1.3105
576.2	22493.8	12837	0.043546	0.91928	1.2735
576.7	22502.1	12703	0.0425096	1.05992	1.23208
577.2	22510.3	13332	0.0254275	1.29819	1.25784
577.7	22518.6	13374	0.0251234	1.09766	1.29981
578.2	22526.9	13996	0.030866	1.15886	1.2357
578.7	22535.1	13886	0.0198761	1.12068	1.2397
579.2	22543.4	13725	0.0365756	1.13095	1.24401
579.7	22551.6	13162	0.0258319	1.34108	1.27446
580.2	22559.9	13588	0.031204	0.959981	1.26511
580.7	22568.2	13348	0.0364849	1.20946	1.28667
581.2	22576.4	13401	0.0452951	1.23683	1.30441
581.7	22584.7	13857	0.0367323	1.12218	1.27644
582.2	22593	15286	0.0272799	1.2576	1.28649
582.7	22601.2	14142	0.0323858	0.997494	1.28411
583.2	22609.5	13871	0.0183837	1.05982	1.27598
583.7	22617.7	13780	0.0102322	0.990909	1.26018
584.2	22626	13614	0.0244601	1.15061	1.22265
584.7	22634.3	13289	0.0217473	1.08202	1.23708
585.2	22642.5	13234	0.0334744	0.987329	1.26167
585.7	22650.8	13189	0.0386686	0.808637	1.24321
586.2	22659.1	12995	0.034167	1.28286	1.27009
586.7	22667.3	12849	0.0403922	1.01204	1.23061
587.2	22675.6	13355	0.0254586	1.13925	1.27348
587.7	22683.9	13124	0.028726	1.21168	1.36264
588.2	22692.1	13336	0.02497	1.01599	1.28361
588.7	22700.4	13498	0.0367462	1.04134	1.25825
589.2	22708.6	13491	0.0298718	1.14529	1.25279
589.7	22716.9	13217	0.0327608	1.06705	1.25967
590.2	22725.2	13255	0.0294983	1.01094	1.26815
590.7	22733.4	12696	0.0389099	1.07433	1.23706
591.2	22741.7	12857	0.0437116	0.957261	1.24408
591.7	22750	13301	0.0464627	1.02276	1.25905
592.2	22758.2	13059	0.0453327	1.18221	1.25889
592.7	22766.5	13368	0.0326152	0.996267	1.20439
593.2	22774.7	13448	0.0266954	1.00985	1.2733
593.7	22783	13393	0.0304637	1.12984	1.23013
594.2	22791.3	13498	0.0318566	0.893761	1.27845
594.7	22799.5	13326	0.0261144	1.03602	1.23414
595.2	22807.8	13375	0.0322991	0.948779	1.24441
595.7	22816.1	13287	0.0301046	1.05283	1.23472
596.2	22824.3	13199	0.0349269	1.26644	1.27496
596.7	22832.6	13700	0.030438	1.03547	1.24621
597.2	22840.8	13648	0.0164127	1.0038	1.28322
597.7	22849.1	13951	0.0184216	1.04339	1.28338
598.2	22857.4	14123	0.0269773	1.16685	1.30334
598.7	22865.6	13907	0.0394765	1.00295	1.30504
599.2	22873.9	14315	0.021935	1.05632	1.3409
599.7	22882.2	14192	0.0162768	1.24641	1.27515
600.2	22890.4	14078	0.0335275	1.13913	1.31478
600.7	22898.7	13835	0.0225515	0.882042	1.26574
601.2	22906.9	13217	0.027389	0.862039	1.22825
601.7	22915.2	13103	0.0399908	0.958161	1.2604
602.2	22923.5	12741	0.0270779	1.18934	1.19335
602.7	22931.7	12639	0.0280085	0.941715	1.22745
603.2	22940	12389	0.0367261	0.876577	1.24818
603.7	22948.3	12261	0.0437974	0.931005	1.12488
604.2	22956.5	9055	0.0697957	0.986997	0.938102
604.7	22964.8	8587	0.0715034	0.776171	0.935177
605.2	22973	9330	0.0691318	0.854249	0.902575
605.7	22981.3	9533	0.069443	0.854081	0.90892
606.2	22989.6	9582	0.0672094	0.860685	0.922943
606.7	22997.8	8512	0.0724859	0.93215	0.94089
607.2	23006.1	8221	0.0834448	0.885598	0.966068
607.7	23014.4	8322	0.0680125	0.882422	0.961369
608.2	23022.6	8584	0.0643057	0.832305	0.975258
608.7	23030.9	8497	0.0846181	0.980563	1.02674
609.2	23039.2	8734	0.0651477	0.958211	1.00471
609.7	23047.4	9541	0.0872026	1.03662	1.05425
610.2	23055.7	9594	0.0775485	1.01697	1.01055
610.7	23063.9	9682	0.0705433	1.1095	1.00155
611.2	23072.2	9195	0.0818923	0.925046	1.05235
611.7	23080.5	9613	0.0746905	0.838132	0.997117
612.2	23088.7	9751	0.0926059	0.801073	1.0172
612.7	23097	9662	0.0837301	0.90032	1.01531
613.2	23105.3	9641	0.0697023	1.10724	1.00621
613.7	23113.5	10044	0.0821386	0.802083	0.997075
614.2	23121.8	9360	0.0753205	0.829961	0.9603
614.7	23130	9125	0.065863	0.973302	0.955467
615	23135
615.2	23136.8	9527	0.0679122	1.05283	0.931287
615.7	23141.3	9307	0.0870313	0.755282	0.964151
616.2	23145.7	9058	0.0755134	0.942348	0.889875
616.7	23150.2	8847	0.0949474	0.762914	0.889367
617.2	23154.7	8197	0.0738075	1.00579	0.845794
617.7	23159.2	7651	0.0846948	0.730209	0.819193
618.2	23163.7	8206	0.0850597	0.801516	0.833145
618.7	23168.1	8049	0.0880855	0.895699	0.800991
619.2	23172.6	8470	0.0898465	0.97979	0.783113
619.7	23177.1	8528	0.0712946	0.762282	0.753233
620.2	23181.6	8752	0.0646709	0.706167	0.738906
620.7	23186.1	7814	0.0821602	0.781865	0.759411
621.2	23190.5	6522	0.091383	0.766655	0.769697
621.7	23195	6677	0.109331	0.733179	0.779746
622.2	23199.5	7743	0.0769727	0.753639	0.839463
622.7	23204	7969	0.0739114	0.88998	0.811032
623.2	23208.5	7881	0.0932623	0.900479	0.830875
623.7	23212.9	8159	0.0833435	0.904561	0.852033
624.2	23217.4	8197	0.058802	0.828963	0.881025
624.7	23221.9	8258	0.070356	0.880287	0.906039
625.2	23226.4	7613	0.0702745	0.878343	0.869217
625.7	23230.8	7905	0.0850095	0.74714	0.865796
626.2	23235.3	7769	0.106449	0.768131	0.885552
626.7	23239.8	7839	0.0802398	0.846784	0.905767
627.2	23244.3	7560	0.0883598	0.877877	0.837693
627.7	23248.8	7650	0.0852288	0.814513	0.853134
628.2	23253.2	7668	0.0795514	0.702068	0.858357
628.7	23257.7	7369	0.108563	0.784072	0.85612
629.2	23262.2	7368	0.0905266	0.805965	0.860385
629.7	23266.7	7317	0.0936176	0.818939	0.831132
630.2	23271.2	8000	0.103875	0.876842	0.847872
630.7	23275.6	7145	0.0771169	0.888278	0.844775
631.2	23280.1	7781	0.0921475	0.790892	0.82132
631.7	23284.6	7938	0.102293	0.872112	0.868356
632.2	23289.1	7233	0.107977	0.996981	0.813913
632.7	23293.6	8097	0.0925034	0.769853	0.834339
633.2	23298	8419	0.065566	0.907592	0.814005
633.7	23302.5	8543	0.095868	0.86025	0.8485
634.2	23307	8364	0.0638451	0.765527	0.869956
634.7	23311.5	8307	0.0771638	0.863075	0.866586
635.2	23315.9	8717	0.0873007	0.781295	0.877831
635.7	23320.4	8526	0.0803425	0.905182	0.916966
636.2	23324.9	9100	0.0843956	0.879004	0.954825
636.7	23329.4	8582	0.0854113	0.898371	0.983317
637.2	23333.9	8486	0.0811926	0.946644	0.990789
637.7	23338.3	8544	0.0797051	0.821484	0.963461
638.2	23342.8	8850	0.0708475	0.954248	0.931769
638.7	23347.3	8919	0.0597601	0.934412	0.985888
639.2	23351.8	9368	0.0855038	0.860739	0.970257
639.7	23356.3	9111	0.0743058	0.90232	0.93588
640.2	23360.7	8964	0.0749665	0.928067	0.974853
640.7	23365.2	9133	0.055513	1.02929	0.941153
641.2	23369.7	9340	0.0777302	0.914877	0.952584
641.7	23374.2	9581	0.0707651	0.976324	0.955216
642.2	23378.6	9238	0.0634336	0.785481	0.939897
642.7	23383.1	9250	0.0686486	0.942901	0.973824
643.2	23387.6	9195	0.0788472	0.906012	0.970186
643.7	23392.1	9355	0.0765366	0.84395	0.991745
644.2	23396.6	9444	0.0880983	0.945958	1.02611
644.7	23401	9778	0.0572714	0.818252	1.00364
645.2	23405.5	9702	0.0482375	0.998232	0.998292
645.7	23410	9291	0.0799699	1.08756	0.977299
646.2	23414.5	9288	0.0736434	0.993274	0.970149
646.7	23419	9568	0.065949	1.20278	1.00209
647.2	23423.4	9076	0.0545394	1.0054	1.0241
647.7	23427.9	8901	0.082912	0.856665	0.955868
648.2	23432.4	9573	0.071242	0.920051	0.963873
648.7	23436.9	10311	0.0495587	0.911616	0.946432
649.2	23441.4	10095	0.0596335	0.836115	0.927512
649.7	23445.8	10268	0.0585314	1.02305	0.967426
650.2	23450.3	10423	0.0364578	0.815968	0.941549
650.7	23454.8	10347	0.0518991	0.823153	0.963426
651.2	23459.3	9818	0.077307	0.945566	0.933799
651.7	23463.7	9724	0.0563554	1.01704	0.942075
652.2	23468.2	9545	0.08088	0.895872	0.969211
652.7	23472.7	10517	0.0446896	1.0387	0.940314
653.2	23477.2	10935	0.052492	0.898362	0.922956
653.7	23481.7	11325	0.0537748	0.834714	0.937756
654.2	23486.1	11214	0.0576957	0.781893	0.901239
654.7	23490.6	10769	0.0555298	0.928827	0.899372
655.2	23495.1	10478	0.049246	0.855962	0.962903
655.7	23499.6	10071	0.0525271	0.993458	1.01444
656.2	23504.1	10560	0.0876894	1.00864	1.0311
656.7	23508.5	10758	0.0605131	0.975632	1.07302
657.2	23513	10664	0.0468867	0.999094	1.09584
657.7	23517.5	10987	0.0504232	0.864592	1.0599
658.2	23522	10734	0.0627911	0.9747	1.05811
658.7	23526.5	10945	0.0588397	0.969789	1.08604
659.2	23530.9	11268	0.0502307	1.00135	1.08524
659.7	23535.4	11644	0.0474064	1.10372	1.11558
660.2	23539.9	11564	0.0530093	1.11624	1.10901
660.7	23544.4	11875	0.0340211	0.794605	1.15066
661.2	23548.8	11124	0.0445883	1.02365	1.12072
661.7	23553.3	11332	0.0518885	1.04875	1.15101
662.2	23557.8	11374	0.0528398	1.08746	1.06029
662.7	23562.3	11936	0.0372822	0.936789	1.14348
663.2	23566.8	12322	0.0481253	0.944996	1.1664
663.7	23571.2	12565	0.0477517	1.01048	1.20061
664.2	23575.7	12442	0.0324707	1.03134	1.16768
664.7	23580.2	12893	0.0297836	0.871838	1.16423
665.2	23584.7	13268	0.0322581	1.00824	1.18439
665.7	23589.2	13313	0.0248629	1.07439	1.23154
666.2	23593.6	13514	0.0217552	0.88465	1.17527
666.7	23598.1	13767	0.029854	0.94397	1.22187
667.2	23602.6	13517	0.0411334	0.95709	1.18076
667.7	23607.1	12885	0.0309662	0.811659	1.24772
668.2	23611.5	13795	0.0314607	1.07811	1.23389
668.7	23616	14064	0.0347696	1.24175	1.26147
669.2	23620.5	13764	0.0261552	1.14909	1.25713
669.7	23625	14038	0.0218692	1.084	1.28725
670.2	23629.5	14002	0.0324239	1.09519	1.29789
670.7	23633.9	14113	0.0406717	1.27677	1.25026
671.2	23638.4	13545	0.0293835	1.28539	1.22133
671.7	23642.9	13707	0.0334136	1.07936	1.24055
672.2	23647.4	14237	0.0417223	1.23332	1.28179
672.7	23651.9	14987	0.0274238	1.41387	1.30321
673.2	23656.3	13737	0.0290456	0.886499	1.23419
673.7	23660.8	14120	0.0352691	1.05954	1.24246
674.2	23665.3	14444	0.0260316	0.940509	1.29859
674.7	23669.8	14185	0.0432147	0.984095	1.23634
675.2	23674.3	14072	0.0213189	1.34475	1.26481
675.7	23678.7	13809	0.0225215	1.11597	1.2842
676.2	23683.2	13383	0.032205	0.947205	1.21746
676.7	23687.7	14053	0.0277521	1.09256	1.27954
677.2	23692.2	13592	0.0256769	1.24512	1.20286
677.7	23696.6	13427	0.0302376	1.09663	1.2351
678.2	23701.1	13911	0.0272446	0.827522	1.20671
678.7	23705.6	13341	0.0367289	1.032	1.19321
679.2	23710.1	12751	0.0277625	0.968562	1.15482
679.7	23714.6	12588	0.0416269	1.15592	1.14286
680.2	23719	12861	0.0289247	1.16155	1.21462
680.7	23723.5	13253	0.0224855	1.08369	1.22774
681.2	23728	13547	0.0240644	1.01869	1.19301
681.7	23732.5	13667	0.025536	1.19154	1.21157
682.2	23737	13232	0.0270556	1.01498	1.12962
682.7	23741.4	13240	0.023716	0.853538	1.15574
683.2	23745.9	13354	0.0217912	1.05653	1.15645
683.7	23750.4	12704	0.0289673	0.775651	1.08892
684.2	23754.9	12181	0.0307036	0.804299	1.05907
684.7	23759.3	12727	0.0389723	0.96857	1.10267
685.2	23763.8	12109	0.0381534	0.961573	1.14586
685.7	23768.3	12478	0.032938	0.96829	1.18008
686.2	23772.8	12302	0.0299951	0.886215	1.21395
686.7	23777.3	11000	0.0441818	0.955537	1.03381
687.2	23781.7	10048	0.0337381	0.903286	0.982655
687.7	23786.2	11246	0.0326338	1.2	1.05169
688.2	23790.7	12476	0.0310196	1.08788	1.17202
688.7	23795.2	12657	0.0450344	0.925942	1.20817
689.2	23799.7	12654	0.0346926	1.0873	1.23227
689.7	23804.1	12656	0.0336599	1.06906	1.17628
690.2	23808.6	12230	0.0344235	1.07006	1.15152
690.7	23813.1	12318	0.0351518	1.0032	1.15082
691.2	23817.6	12017	0.044437	1.02314	1.15157
691.7	23822.1	12310	0.0248578	1.03285	1.13025
692.2	23826.5	12595	0.051846	0.950258	1.09451
692.7	23831	12212	0.0497871	0.863469	1.11148
693.2	23835.5	12039	0.0515824	0.969575	1.10047
693.7	23840	11713	0.0486639	0.959657	1.08624
694.2	23844.4	11255	0.0376721	0.967314	1.05695
694.7	23848.9	11385	0.0515591	0.981638	1.08165
695.2	23853.4	11621	0.0457792	1.04963	1.13136
695.7	23857.9	12041	0.0499958	1.18138	1.1575
696.2	23862.4	12526	0.04327	1.06339	1.19843
696.7	23866.8	12136	0.0421885	1.13437	1.1998
697.2	23871.3	12615	0.0455014	1.01236	1.12495
697.7	23875.8	12458	0.0363622	0.963409	1.14917
698.2	23880.3	12495	0.0422569	1.20237	1.21243
698.7	23884.8	12854	0.0373425	0.964355	1.23615
699.2	23889.2	12704	0.0376259	1.02981	1.25985
699.7	23893.7	13106	0.0380742	1.01082	1.23618
804	24828

## Sheet: XRF (PC03)
Depth in PC03 [cm]	Age [ya]	Ca	Br/Ca	Zr/Rb	Ti/K
6	6140.64	30857	0.0548336	1.76697	1.17806
6.5	6252.88	33203	0.036834	1.55857	1.03562
7	6365.11	37470	0.0357886	1.37388	1.00582
7.5	6477.35	37252	0.0359981	1.28171	0.954687
8	6589.58	37715	0.036113	1.57533	1.04962
8.5	6701.82	37288	0.0308142	1.61566	0.987903
9	6814.06	38255	0.0394981	1.31766	0.999281
9.5	6886.21	39401	0.0412934	1.66474	1.03273
10	6958.36	34689	0.0398109	1.26007	1.05305
10.5	7030.51	27861	0.0497111	1.39266	1.07284
11	7102.66	30977	0.0394809	1.54591	1.01688
11.5	7174.81	36398	0.0332985	1.30406	0.92392
12	7246.97	36309	0.0348674	1.47178	0.919896
12.5	7295.07	35084	0.0348592	1.58318	0.947497
13	7343.17	34282	0.0344496	1.38391	0.933865
13.5	7391.27	37556	0.035254	1.5742	1.03765
14	7439.37	35575	0.0407871	1.4621	0.95494
14.5	7487.47	38643	0.030303	0.995611	0.949225
15	7535.57	36090	0.0345248	1.41875	0.934566
15.5	7583.68	39533	0.0277996	1.24036	0.95592
16	7631.78	36971	0.0369749	1.37992	0.904249
16.5	7679.88	37603	0.0336143	1.24925	0.935252
17	7944.43	37901	0.035197	1.23348	0.914912
17.5	8208.99	39948	0.0323921	1.2536	0.940245
18	8269.12	42669	0.0288031	1.04334	0.934368
18.5	8329.24	42940	0.0242198	1.0961	0.879486
19	8389.37	44042	0.027383	1.14412	0.947052
19.5	8449.5	39845	0.030443	1.43184	0.878983
20	8509.62	44516	0.0199928	1.26107	0.879977
20.5	8569.75	45671	0.0254209	1.60215	0.861111
21	8629.88	44763	0.0243281	1.68305	0.930514
21.5	8690	42327	0.0273112	1.27691	0.904127
22	8726.08	44721	0.0249324	1.26786	0.867147
22.5	8762.15	39789	0.0293548	1.28709	0.940738
23	8798.23	41877	0.0272703	1.26018	0.913724
23.5	8834.31	44491	0.0227462	1.46234	0.892795
24	8866.37	46812	0.0241177	1.23481	0.913119
24.5	8898.44	46364	0.0254939	1.30842	0.874453
25	8930.51	46836	0.02481	1.1857	0.908613
25.5	8962.58	45858	0.0221772	1.15532	0.938448
26	8994.64	44752	0.0246693	0.89729	0.900931
26.5	9026.71	43726	0.0267118	1.41379	0.949541
27	9156.21	42874	0.0232775	0.960252	0.963318
27.5	9285.72	43318	0.023062	1.10584	0.994341
28	9415.22	40829	0.024027	1.06321	0.992004
28.5	9544.72	44022	0.0250329	1.34745	0.913456
29	9674.23	44627	0.0262173	1.21995	0.978142
29.5	9803.73	43408	0.0288656	1.55966	0.955732
30	9933.23	43841	0.0251819	1.4485	0.938699
30.5	10062.7	41999	0.0256911	1.52245	0.937173
31	10192.2	40903	0.0278708	1.11359	0.916452
31.5	10321.7	40548	0.025402	1.20617	0.907943
32	10451.2	36323	0.0371115	1.18874	1.00132
32.5	10580.7	34755	0.0319091	1.03376	0.960167
33	10710.3	36566	0.0318329	1.30058	0.970157
33.5	10759.6	31435	0.0387784	1.17908	0.923733
34	10809	31615	0.0434288	1.60301	1.04823
34.5	10858.4	31522	0.0385128	1.09956	0.995276
35	10907.8	23514	0.0375521	1.45881	1.02806
38.2	11223.9	25483	0.0552525	1.29322	1.07791
38.7	11273.3	26734	0.0471684	1.25794	1.0397
39.2	11322.7	27277	0.0520218	1.20469	1.00085
39.7	11372.1	27542	0.0449858	1.46443	0.988051
40.2	11421.5	27665	0.0536056	1.13443	1.02064
40.7	11470.9	27237	0.051621	1.3234	1.06386
41.2	11520.2	28399	0.0458467	1.40151	0.961925
41.7	11569.6	25707	0.0595169	1.38118	1.01063
42.2	11619	25415	0.0507181	1.25273	1.0158
42.7	11668.4	24429	0.0481804	1.21037	1.0211
43.2	11717.8	22991	0.0543691	1.40576	1.01848
43.7	11767.2	21460	0.0640727	1.16081	1.01539
44.2	11816.6	21891	0.0473711	1.48974	1
44.7	11888.7	21840	0.0625	1.13298	1.08308
45.2	11960.9	21179	0.0670003	1.24	1.09187
45.7	12033	20568	0.0571276	1.4	1.08184
46.2	12105.2	21050	0.0526841	1.42616	1.14734
46.7	12177.3	20877	0.0634191	1.13085	1.11619
47.2	12249.5	22239	0.0513962	1.61794	1.19168
47.7	12321.6	22364	0.0491415	1.16569	1.16692
48.2	12393.8	22447	0.0575133	1.60958	1.08899
48.7	12465.9	22513	0.0555679	1.16011	1.1523
49.2	12538.1	22677	0.0498302	1.54921	1.13433
49.7	12592.6	21989	0.0554823	1.29359	1.10903
50.2	12647.1	23197	0.0553089	1.22794	1.09033
50.7	12701.6	22213	0.0492504	1.42447	1.15956
51.2	12756.2	21802	0.0464178	1.39925	1.15278
51.7	12810.7	22420	0.0453167	1.14462	1.15234
52.2	12865.2	22015	0.0555076	0.937067	1.12068
52.7	12919.7	22392	0.0481422	1.20153	1.11739
53.2	12974.2	23198	0.0487111	1.09011	1.11004
53.7	13028.7	22438	0.0468847	1.41038	1.20621
54.2	13083.2	21834	0.0525785	1.27885	1.15971
54.7	13137.8	23078	0.0597539	1.68239	1.14575
55.2	13192.3	22728	0.0564062	1.25599	1.14269
55.7	13246.8	19618	0.0673361	1.29424	1.12655
56.2	13301.3	18364	0.0665432	1.17692	1.1705
56.7	13355.8	19347	0.0687445	1.31104	1.19932
57.2	13422.7	18430	0.0735757	1.30625	1.19675
57.7	13489.7	18226	0.0577746	1.01726	1.20445
58.2	13556.6	18242	0.0635895	1.22976	1.17546
58.7	13623.5	18818	0.0573919	1.32915	1.16063
59.2	13690.4	19062	0.0651558	1.33288	1.07934
59.7	13757.4	20336	0.0629426	0.984401	1.13351
60.2	13824.3	20231	0.0556077	1.41276	1.13216
60.7	13891.2	19860	0.0635952	1.13174	1.09648
61.2	13958.1	21229	0.0553488	1.44132	1.09354
61.7	14025.1	21570	0.0588317	1.20629	1.11583
62.2	14092	20819	0.0634997	1.16667	1.06943
62.7	14158.9	21400	0.0596262	1.23509	1.13345
63.2	14225.8	17593	0.0592849	1.23114	1.10463
63.7	14292.8	18322	0.0643489	1.09979	1.10497
64.2	14359.7	18380	0.0660501	1.03289	1.08906
64.7	14426.6	17653	0.0610095	1.44205	1.06342
65.2	14493.5	18722	0.0537336	1.08693	1.13073
65.7	14560.5	20105	0.0590898	1.254	1.09304
66.2	14627.4	22605	0.0605176	1.23696	1.05441
66.7	14694.3	21597	0.0555633	1.38382	1.1331
67.2	14761.2	18590	0.0713287	1.14235	1.07009
67.7	14828.2	19835	0.0586337	1.18888	1.07508
68.2	14895.1	19107	0.069451	1.16857	1.01981
68.7	14962	17372	0.0743726	1.12486	1.03414
69.2	15028.9	15960	0.073183	1.10286	1.01775
69.7	15095.8	14832	0.0834008	0.896465	1.06214
70.2	15162.8	15171	0.0839101	1.13278	0.990851
70.7	15229.7	14698	0.0834127	1.09819	1.01868
71.2	15296.6	14895	0.0801611	0.902778	0.991267
71.7	15363.5	15003	0.0894488	0.937104	1.00329
72.2	15397.3	12899	0.093108	0.879862	0.978255
72.7	15431.1	11811	0.10033	1.06602	0.926921
73.2	15464.9	12317	0.0979135	0.960478	0.918517
73.7	15498.7	11977	0.0863321	1.10258	0.991836
74.2	15532.5	11770	0.0972812	0.900048	0.982486
74.7	15566.3	12681	0.0928949	1.04293	0.960306
75.2	15600	10988	0.105206	0.877159	0.990689
75.7	15633.8	11200	0.109821	0.838201	0.980203
76.2	15667.6	11289	0.0954912	0.818789	0.9326
76.7	15701.4	11076	0.0853196	0.782158	0.944444
77.2	15735.2	11537	0.0915316	0.838773	0.974116
77.7	15769	11637	0.0819799	0.951233	1.01464
78.2	15804	10404	0.0932334	0.967565	0.895554
78.7	15839	10207	0.122563	0.87791	0.960671
79.2	15874	10241	0.107704	0.836023	1.006
79.7	15909	9888	0.122876	0.771998	0.993712
80.2	15944	10544	0.103566	0.752041	1.00151
80.7	15979	10114	0.148606	1.1285	1.08189
81.2	16014.1	10029	0.130521	1.1659	0.99115
81.7	16049.1	10525	0.110309	0.882175	0.973084
82.2	16084.1	11042	0.113023	0.944869	1.00849
82.7	16119.1	10949	0.0964472	0.826941	0.938269
83.2	16183.6	12628	0.10255	0.89698	0.979026
83.7	16248.1	20378	0.0605064	1.13491	1.03667
84.2	16303.4	21739	0.0597544	1.00063	0.941972
84.7	16358.7	14414	0.0830443	1.02191	1.06369
85.2	16413.9	11844	0.105032	0.853555	0.971942
85.7	16469.2	11957	0.100025	1.09651	1.02114
86.2	16494.2	12269	0.0987856	0.864475	0.996822
86.7	16519.2	11324	0.100583	1.11866	0.9846
87.2	16544.3	11384	0.102776	0.908503	0.975
87.7	16569.3	10892	0.0977782	1.03042	0.965737
88.2	16594.3	10125	0.128494	0.906887	0.9764
88.7	16619.3	10804	0.101074	0.733051	0.932542
89.2	16644.3	9388	0.119834	0.897436	0.986311
89.7	16669.3	9289	0.119604	0.794592	0.93052
90.2	16694.3	8795	0.106765	0.940191	0.915069
90.7	16719.3	9409	0.118929	0.875168	0.970644
91.2	16744.3	10002	0.112577	1.00198	0.923702
91.7	16769.3	9856	0.0962865	1.00452	0.931638
92.2	16794.3	10309	0.104084	0.746575	0.926765
92.7	16819.4	10585	0.0951346	0.999068	0.915716
93.2	16847.5	10210	0.0976494	0.844247	0.934121
93.7	16875.6	10826	0.080085	0.712766	0.91804
94.2	16903.7	11174	0.0779488	0.724457	0.957191
94.7	16931.9	12263	0.0764903	0.868664	0.923507
95.2	16960	11309	0.0841807	0.818182	0.933269
95.7	16988.1	13989	0.0844235	1.14057	1.0225
96.2	17016.2	17402	0.0628089	1.09069	1.00208
96.7	17044.4	9833	0.0972236	0.894859	0.993171
97.2	17072.5	8050	0.114534	0.781492	0.991577
97.7	17100.6	8527	0.126657	0.944287	0.967389
98.2	17128.7	9058	0.100353	0.973519	0.934822
98.7	17156.9	9000	0.107889	0.87576	0.9412
99.2	17185	7941	0.118877	0.928709	0.962385
99.7	17213.1	8780	0.109681	0.772764	0.93438
100.2	17241.3	8959	0.116531	1.21547	0.913296
100.7	17269.4	9415	0.107488	0.755236	0.95432
101.2	17297.5	9126	0.11911	0.78623	1.01617
101.7	17325.6	8577	0.108896	0.936574	0.985067
102.2	17353.8	8652	0.132339	0.798199	0.95287
102.7	17401.7	9153	0.100295	0.9	0.936079
103.2	17449.6	9675	0.122171	0.88523	0.966434
103.7	17497.5	9402	0.106999	0.871542	0.974295
104.2	17545.4	6421	0.145927	0.875055	1.06939
104.7	17593.3	7942	0.103752	0.803488	1.0601
105.2	17633.9	8673	0.114263	0.802693	1.00848
105.7	17674.4	9247	0.0912728	0.7308	1.0527
106.2	17715	7976	0.0876379	0.801052	1.16162
106.7	17755.5	9154	0.0857549	0.919887	1.13394
107.2	17796	8321	0.102151	0.977998	1.10218
107.7	17811.6	8134	0.104008	0.928266	1.06625
108.2	17827.2	8749	0.0819522	0.892667	1.14867
108.7	17842.8	8524	0.0533787	0.921432	1.1738
109.2	17858.4	8216	0.0923807	1.03169	1.14274
109.7	17874	9006	0.0827226	0.793452	1.12828
110.2	17889.6	9125	0.0980822	0.926544	1.14152
110.7	17905.2	9327	0.0866302	0.936335	1.12891
111.2	17920.8	9541	0.0944345	1.2354	1.10703
111.7	17936.4	9978	0.0874925	1.06062	1.13831
112.2	17952	9916	0.0820896	1.17001	1.15655
112.7	17967.6	10154	0.0970061	0.998392	1.17951
113.2	17983.1	10901	0.0817356	1.25443	1.21793
113.7	17998.7	11876	0.0624789	1.10421	1.22264
114.2	18001.2	11330	0.0551633	0.976436	1.24779
114.7	18003.6	11043	0.063298	1.03304	1.23519
115.2	18006	11055	0.0753505	0.916667	1.2636
115.7	18008.4	10494	0.0784258	1.28571	1.22749
116.2	18010.8	10286	0.093428	1.16258	1.19733
116.7	18013.2	10152	0.0924941	0.9761	1.26841
117.2	18015.7	11042	0.0626698	1.04664	1.2117
117.7	18018.1	11087	0.0789213	0.936896	1.22875
118.2	18020.5	10719	0.0624125	0.878773	1.27122
118.7	18022.9	9860	0.0982759	1.1877	1.26511
119.2	18025.3	9702	0.0728716	0.914883	1.1469
119.7	18027.8	10420	0.0727447	1.10866	1.19111
120.2	18030.2	10829	0.0639948	0.955683	1.21337
120.7	18032.6	11628	0.0600275	0.846894	1.10052
121.2	18035	11478	0.0765813	0.954034	1.06498
121.7	18037.4	11971	0.0516248	0.868738	1.09003
122.2	18039.8	10996	0.0618407	0.94963	1.25428
122.7	18042.3	10882	0.0800404	1.23217	1.20759
123.2	18044.7	11087	0.0565527	1.20179	1.22459
123.7	18047.1	10998	0.0468267	0.94901	1.24349
124.2	18049.5	10263	0.0706421	1.08274	1.20067
124.7	18051.9	9700	0.102474	1.1435	1.23024
125.2	18054.3	9956	0.089996	1.205	1.22816
125.7	18056.8	10020	0.0820359	1.13056	1.19506
126.2	18059.2	10372	0.0775164	0.945444	1.21778
126.7	18061.6	10946	0.0658688	0.990914	1.14244
127.2	18064	11253	0.0548298	0.709083	1.19643
127.7	18066.4	11606	0.0569533	1.07381	1.14573
128.2	18068.8	12108	0.0455897	0.873268	1.18588
128.7	18071.3	12541	0.0652261	0.976673	1.07702
129.2	18073.7	12298	0.059034	0.825555	1.07383
129.7	18076.1	11150	0.0757848	0.866993	1.09558
130.2	18078.5	10544	0.08033	1.24478	1.11722
130.7	18080.9	9891	0.0810838	1.11254	1.14491
131.2	18083.4	10857	0.0823432	1.08639	1.13623
131.7	18085.8	10868	0.0864925	1.04738	1.1715
132.2	18088.2	10300	0.0717476	0.980739	1.19816
132.7	18090.6	10582	0.0704971	0.862764	1.22087
133.2	18093	11203	0.0659645	1.06261	1.21779
133.7	18095.4	11345	0.0582636	1.06458	1.16267
134.2	18097.9	10582	0.0855226	0.775822	1.17076
134.7	18100.3	10734	0.082262	1.23423	1.1731
135.2	18102.7	10610	0.0743638	0.941632	1.20911
135.7	18105.1	9981	0.0829576	1.0599	1.22964
136.2	18107.5	10848	0.0714417	1.07652	1.17994
136.7	18109.9	8411	0.107241	1.10714	1.16463
137.2	18112.4	4603	0.100804	1.27318	1.1219
138.2	18117.2	10254	0.089331	0.937212	1.21716
138.7	18119.6	11270	0.0701863	1.09239	1.16634
139.2	18122	10938	0.0780764	1.07868	1.23494
139.7	18124.4	11305	0.0749226	0.855724	1.18038
140.2	18126.9	11255	0.0743669	1.04272	1.18003
140.7	18129.3	11086	0.0736966	0.984156	1.15351
141.2	18131.7	10973	0.0695343	1.08163	1.17374
141.7	18134.1	10931	0.0741012	1.02251	1.22709
142.2	18136.5	11093	0.0650861	0.925076	1.17375
142.7	18139	11464	0.0573971	0.931579	1.18612
143.2	18141.4	11172	0.0503938	0.924411	1.16831
143.7	18143.8	11422	0.0753808	0.944214	1.19303
144.2	18146.2	11058	0.0753301	0.999513	1.15638
144.7	18148.6	11348	0.0550758	1.11442	1.17422
145.2	18151	12021	0.0499958	0.942715	1.18232
145.7	18153.5	11561	0.0460168	0.97525	1.20302
146.2	18155.9	11373	0.0726282	1.1188	1.15864
146.7	18158.3	10601	0.0887652	0.808874	1.16477
147.2	18160.7	10211	0.0817746	1.11503	1.20393
147.7	18163.1	10282	0.0828633	0.923231	1.2157
148.2	18165.5	10761	0.0666295	0.881419	1.17029
148.7	18168	11141	0.0607665	0.992908	1.17441
149.2	18170.4	10926	0.0658063	1.07048	1.22727
149.7	18172.8	11116	0.0617128	1.00641	1.16554
150.2	18175.2	10463	0.0583007	1.01473	1.17454
150.7	18177.6	9921	0.0863824	0.9585	1.31111
151.2	18180	10171	0.0726576	1.08798	1.30226
151.7	18182.5	10521	0.0601654	1.17098	1.22983
152.2	18184.9	10341	0.0525094	0.946514	1.23432
152.7	18187.3	10918	0.0622825	0.933433	1.27146
153.2	18189.7	11293	0.0602143	0.966959	1.24329
153.7	18192.1	11244	0.0749733	1.09435	1.2404
154.2	18194.6	11219	0.0738034	1.11959	1.27983
154.7	18197	11125	0.0534831	0.932474	1.18132
155.2	18199.4	9876	0.0872823	0.845676	1.16328
155.7	18201.8	9954	0.0713281	0.980826	1.11422
156.2	18204.2	10175	0.0767568	0.996942	1.18005
156.7	18206.6	10907	0.0804988	1.03068	1.26161
157.2	18209.1	10739	0.0519601	0.854267	1.2202
157.7	18211.5	10595	0.068806	1.11026	1.2321
158.2	18213.9	10808	0.0764249	0.895814	1.21275
158.7	18216.3	10875	0.0608736	1.12236	1.28261
159.2	18218.7	11195	0.061992	0.89064	1.22124
159.7	18221.1	10639	0.0784848	0.840189	1.20902
160.2	18223.6	10659	0.0727085	1.07283	1.26473
160.7	18226	11165	0.062069	1.20511	1.26179
161.2	18228.4	11897	0.0542994	1.19697	1.24783
161.7	18230.8	11676	0.0510449	1.20033	1.222
162.2	18233.2	12059	0.0459408	1.01664	1.23442
162.7	18235.7	11492	0.0592586	1.09681	1.15744
163.2	18238.1	10604	0.0879857	0.974726	1.22576
163.7	18240.5	11116	0.075027	1.29432	1.21054
164.2	18242.9	10660	0.0741088	0.971639	1.21603
164.7	18245.3	11294	0.0647246	1.03486	1.22634
165.2	18247.7	11096	0.0559661	0.943005	1.20204
165.7	18250.2	11185	0.0614215	0.986091	1.184
166.2	18252.6	11423	0.0638186	0.939634	1.26966
166.7	18255	11124	0.0591514	0.857343	1.19371
167.2	18257.4	11425	0.0628446	1.14326	1.18797
167.7	18259.8	10535	0.0599905	0.916746	1.2331
168.2	18262.2	10757	0.0602398	1.10486	1.23836
168.7	18264.7	9980	0.0789579	1.17211	1.12538
169.2	18267.1	10482	0.078611	1.00536	1.23457
169.7	18269.5	11275	0.0643016	1.08444	1.25064
170.2	18271.9	11336	0.0606034	0.807217	1.177
170.7	18274.3	10870	0.0781049	1.10846	1.12805
171.2	18276.7	10756	0.0578282	1.00988	1.09619
171.7	18279.2	10737	0.055509	1.01676	1.13824
172.2	18281.6	11118	0.0590034	1.09514	1.18407
172.7	18284	10691	0.0695912	0.801907	1.16045
173.2	18286.4	10317	0.0592226	1.08448	1.17834
173.7	18288.8	9616	0.0960899	0.982133	1.13409
174.2	18291.3	8970	0.0924192	0.987556	1.06117
174.7	18293.7	9219	0.0923094	0.917837	1.15724
175.2	18296.1	8794	0.0980214	1.10006	1.13888
175.7	18298.5	9421	0.0715423	0.864123	1.179
176.2	18300.9	10432	0.0821511	0.993555	1.22419
176.7	18303.3	10973	0.0665269	1.01334	1.19749
177.2	18305.8	11063	0.0547772	1.01119	1.18443
177.7	18308.2	11032	0.0630892	1.0213	1.2046
178.2	18310.6	11353	0.0494143	0.959947	1.22222
178.7	18313	11466	0.0495378	1.04056	1.17129
179.2	18315.4	10657	0.0705639	0.943544	1.2339
179.7	18317.8	10938	0.0629914	0.973941	1.20284
180.2	18320.3	10951	0.0662953	0.947743	1.21568
180.7	18322.7	10147	0.0805164	1.2264	1.2115
181.2	18325.1	10668	0.0513686	1.02476	1.27588
181.7	18327.5	10724	0.0557628	1.06394	1.28278
182.2	18329.9	10846	0.0801217	0.955861	1.20265
182.7	18332.3	10802	0.0720237	0.91951	1.27693
183.2	18334.8	10916	0.0600037	1.27475	1.28507
183.7	18337.2	11152	0.0685079	0.97402	1.26621
184.2	18339.6	11252	0.0561678	1.15815	1.24461
184.7	18342	11426	0.0535621	1.0931	1.2303
185.2	18344.4	11347	0.053935	0.955748	1.20272
185.7	18346.9	10654	0.0728365	1.03693	1.21819
186.2	18349.3	9929	0.0698963	1.10278	1.22524
186.7	18351.7	10755	0.0610879	1.03806	1.21401
187.2	18354.1	11313	0.0482631	0.941148	1.19875
187.7	18356.5	11560	0.0528547	0.850806	1.2
188.2	18358.9	11436	0.0567506	1.19678	1.20095
188.7	18361.4	11370	0.0566403	1.06876	1.25337
189.2	18363.8	11525	0.0640347	1.11046	1.21318
189.7	18366.2	11238	0.0526784	0.977903	1.18329
190.2	18368.6	11783	0.0616142	1.04338	1.21245
190.7	18371	12387	0.0524744	0.821698	1.24307
191.2	18373.4	11281	0.0620512	1.02573	1.20908
191.7	18375.9	11181	0.0694929	1.13036	1.18305
192.2	18378.3	10543	0.0607986	1.13378	1.20065
192.7	18380.7	10658	0.0558266	1.05169	1.20229
193.2	18383.1	10719	0.0592406	0.977812	1.19141
193.7	18385.5	11214	0.0642055	1.03527	1.17879
194.2	18388	12117	0.0521581	0.819026	1.25231
194.7	18390.4	12608	0.049889	1.01552	1.22535
195.2	18392.8	12470	0.0495589	1.34433	1.21366
195.7	18395.2	10177	0.0781173	0.988004	1.17103
196.2	18397.6	9602	0.0883149	0.921105	1.11246
196.7	18400	10034	0.0743472	0.944769	1.14167
197.2	18402.5	11051	0.0626188	0.953381	1.17606
197.7	18404.9	11456	0.0577863	1.02564	1.23228
198.2	18407.3	11037	0.0554499	0.982914	1.15301
198.7	18409.7	9555	0.0816327	0.900495	1.05527
199.2	18412.1	10675	0.0600468	0.900973	1.15853
199.7	18414.5	10916	0.0523085	1.02404	1.14156
200.2	18417	11645	0.0643195	0.97861	1.14834
200.7	18419.4	11137	0.0525276	0.964119	1.09464
201.2	18421.8	9784	0.0886141	0.989821	1.03759
201.7	18424.2	9782	0.0737068	0.700942	1.04861
202.2	18426.6	9678	0.0750155	0.841908	1.05594
202.7	18429	9891	0.0640987	0.863678	1.07748
203.2	18431.5	10100	0.0725743	0.813424	1.02865
203.7	18433.9	9861	0.073522	0.851607	1.02555
204.2	18462.7	9550	0.0721466	0.78028	1.08815
204.7	18491.5	10541	0.0522721	0.9045	1.0183
205.2	18520.3	11491	0.0663128	0.86285	0.852386
205.7	18549	10447	0.0719824	0.792398	0.888201
206.2	18577.8	10856	0.0754422	0.745028	0.856166
206.7	18606.6	11550	0.0724675	0.864764	0.838529
207.2	18635.4	12040	0.0798173	0.852459	0.900766
207.7	18664.2	12597	0.0792252	0.803585	0.851913
208.2	18693	12462	0.0881881	0.740352	0.873186
208.7	18721.8	12088	0.0667604	0.858003	0.916429
209.2	18750.6	12566	0.0704281	0.768481	0.92438
209.7	18779.4	13120	0.0822409	0.752389	0.903914
210.2	18808.2	13023	0.0797819	1.01256	0.893505
210.7	18837	12189	0.0891788	1.03663	0.894406
211.2	18865.7	12200	0.0809836	0.82306	0.912629
211.7	18894.5	12220	0.0858429	0.895956	0.895456
212.2	18923.3	12556	0.0762185	0.932813	0.951279
212.7	18938.1	11756	0.0911024	0.907678	0.930866
213.2	18953	11875	0.0780632	0.894632	0.962418
213.7	18967.8	12119	0.0939847	0.791996	0.983177
214.2	18982.6	12236	0.0768225	0.948259	0.926369
214.7	18997.4	12519	0.0734084	0.859656	0.911455
215.2	19012.2	12259	0.0921772	0.818369	0.930336
215.7	19027	12687	0.0982108	0.880631	0.919358
216.2	19041.8	12058	0.0601261	0.843737	0.894591
216.7	19056.6	10935	0.0971193	0.801798	0.962416
217.2	19071.5	10980	0.0992714	0.870842	0.90124
217.7	19086.3	11055	0.0939846	0.858709	0.945243
218.2	19101.1	11269	0.0873192	0.856888	0.892083
218.7	19115.9	11591	0.0891209	0.899526	0.878278
219.2	19130.7	11806	0.0946976	0.910455	0.911374
219.7	19145.5	11950	0.070795	0.908683	0.966694
220.2	19160.3	10695	0.0944367	0.728994	0.899327
220.7	19175.2	11452	0.0849633	0.873177	0.912522
221.2	19190	10847	0.0779939	0.806192	0.881394
221.7	19204.8	10790	0.0915663	0.840369	0.896731
222.2	19219.6	11402	0.0820909	0.843943	0.890486
222.7	19234.4	11317	0.0706901	0.967671	0.871916
223.2	19249.2	12199	0.0764817	0.754517	0.865305
223.7	19264	11617	0.0779892	0.914209	0.9321
224.2	19278.8	11285	0.071245	0.977336	0.934486
224.7	19293.7	11199	0.0867042	0.874563	0.909285
225.2	19308.5	10747	0.0846748	0.777823	0.937512
225.7	19323.3	10586	0.102872	0.896259	0.911899
226.2	19338.1	10540	0.0980076	0.91369	0.911867
226.7	19352.9	11077	0.0929855	0.906824	0.887071
227.2	19367.7	9675	0.095814	0.844726	0.920413
227.7	19382.5	9706	0.110138	0.896957	0.912815
228.2	19397.3	9661	0.0894317	0.872742	0.878394
228.7	19412.2	9723	0.0757997	1.00569	0.89276
229.2	19427	9566	0.0845704	0.992119	0.944596
229.7	19441.8	8452	0.116186	0.858244	0.917159
230.2	19456.6	8081	0.106299	0.866762	0.912394
230.7	19471.4	8456	0.105605	0.81826	0.8935
231.2	19486.2	8094	0.12849	0.811243	0.899569
231.7	19501	8345	0.105093	0.839054	0.884449
232.2	19515.9	8187	0.108465	0.771302	0.925626
232.7	19520.9	8468	0.118918	0.969953	0.959073
233.2	19525.9	8602	0.111021	0.711607	0.943359
233.7	19530.9	8861	0.124027	1.00091	0.967995
234.2	19535.9	8810	0.0839955	0.818143	1.00793
234.7	19540.9	8479	0.113693	0.836491	0.995285
235.2	19545.9	8410	0.104162	1.1273	1.00182
235.7	19550.9	8160	0.123162	0.962205	0.994521
236.2	19555.9	7647	0.109978	0.955122	1.01329
236.7	19560.9	8493	0.126104	1.15155	1.04367
237.2	19565.9	8161	0.13442	0.931642	1.03218
238.2	19575.9	9980	0.0873747	0.86908	1.07037
238.7	19580.9	10126	0.0803871	0.955707	1.12725
239.2	19585.9	10592	0.100925	1.15369	1.16393
239.7	19590.9	10521	0.0568387	1.18943	1.19277
240.2	19595.9	9423	0.0635679	1.18265	1.185
240.7	19600.9	9941	0.0640781	0.941029	1.13026
241.2	19605.9	9660	0.0890269	1.02521	1.1218
241.7	19610.9	9748	0.0861715	1.04648	1.19198
242.2	19615.9	9724	0.0764089	1.10526	1.19043
242.7	19620.9	9564	0.0830197	0.962125	1.19902
243.2	19625.9	8785	0.0848036	0.963654	1.19979
243.7	19631	7279	0.108394	1.04332	1.26665
244.2	19636	8877	0.0745747	1.27578	1.1914
244.7	19641	9296	0.0746558	0.998834	1.28082
245.2	19646	9696	0.0809612	1.28449	1.26278
245.7	19651	10011	0.075417	1.09927	1.17748
246.2	19656	10103	0.0622587	1.3715	1.21306
246.7	19661	11110	0.0575158	0.946814	1.27268
247.2	19666	12549	0.0391266	1.04033	1.22509
247.7	19671	12990	0.0441109	1.09756	1.18825
248.2	19676	12804	0.0474852	1.17602	1.23982
248.7	19681	12480	0.0389423	1.00155	1.19343
249.2	19686	13085	0.0495988	1.13244	1.27281
249.7	19691	12993	0.0334026	1.25919	1.24586
250.2	19696	12438	0.0486413	1.29145	1.27439
250.7	19701	12285	0.0597477	1.01224	1.22235
251.2	19706.8	12071	0.056002	1.06832	1.26587
251.7	19712.6	11424	0.0657388	1.07078	1.24964
252.2	19718.4	11608	0.050224	1.16713	1.23213
252.7	19724.2	10660	0.0662289	1.17588	1.26442
253.2	19729.9	11989	0.0589707	1.26426	1.21871
253.7	19735.7	11846	0.058754	0.997211	1.30762
254.2	19741.5	12429	0.0535844	1.07481	1.26348
254.7	19747.3	12202	0.0534339	1.06015	1.32612
255.2	19753.1	11696	0.0557456	1.13925	1.24339
255.7	19758.9	12156	0.0728858	1.1252	1.26147
256.2	19764.7	13681	0.0533587	1.09406	1.24534
256.7	19770.5	12797	0.0641557	0.976143	1.15845
257.2	19776.2	12177	0.057896	1.0139	1.24366
257.7	19782	12081	0.0457744	0.995117	1.12175
258.2	19787.8	11633	0.0529528	1.07556	1.15236
258.7	19793.6	11647	0.0519447	0.984248	1.25257
259.2	19813.5	12072	0.0420808	0.987487	1.25524
259.7	19833.3	11888	0.0581258	0.942429	1.26495
260.2	19853.2	11799	0.065514	0.998489	1.29808
260.7	19873	11071	0.0713576	1.08868	1.2185
261.2	19892.9	11626	0.0631344	1.04812	1.23825
261.7	19912.7	11606	0.0616061	1.01238	1.23443
262.2	19932.6	11870	0.0586352	1.06193	1.24102
262.7	19952.4	12448	0.0426575	1.15904	1.27188
263.2	19972.3	12024	0.0541417	1.03643	1.31396
263.7	19992.2	12441	0.0514428	1.18112	1.30666
264.2	20012	11781	0.0536457	1.1972	1.29771
264.7	20031.9	12395	0.0605083	1.1388	1.27543
265.2	20051.7	12021	0.0672157	1.11846	1.23361
265.7	20071.6	11107	0.0624831	1.01959	1.32843
266.2	20091.4	11815	0.063394	1.01674	1.2295
266.7	20111.3	12085	0.0397187	1.043	1.26186
267.2	20131.1	12213	0.0474085	0.915806	1.24051
267.7	20151	11616	0.0358127	0.960533	1.20188
268.2	20173	11604	0.0659255	0.937404	1.22665
268.7	20195.1	11248	0.0649004	0.876692	1.20032
269.2	20217.1	11602	0.0633511	1.06839	1.28712
269.7	20239.1	11583	0.0566347	0.869265	1.22632
270.2	20261.1	12092	0.057476	1.15038	1.25559
270.7	20283.2	11063	0.0787309	1.17036	1.23524
271.2	20305.2	11487	0.0593715	0.995812	1.22931
271.7	20327.2	11573	0.0579798	0.978654	1.28314
272.2	20349.3	11614	0.0636301	0.982143	1.30029
272.7	20371.3	12129	0.0622475	1.17314	1.27074
273.2	20393.3	12648	0.0592188	0.997859	1.25097
273.7	20415.4	12690	0.0552403	1.13458	1.24578
274.2	20437.4	12249	0.0483305	1.06776	1.29837
274.7	20459.4	12179	0.0554233	0.953846	1.26668
275.2	20481.5	11370	0.0617414	0.965007	1.22167
275.7	20503.5	10909	0.0540838	1.16983	1.23669
276.2	20525.5	11000	0.0727273	1.16358	1.16825
276.7	20547.5	11952	0.0537149	1	1.26021
277.2	20569.6	11859	0.0527026	1.4488	1.23312
277.7	20591.6	12000	0.04625	0.95495	1.26131
278.2	20613.6	12099	0.0651293	1.01762	1.28476
278.7	20635.7	11430	0.0555556	0.85927	1.26825
279.2	20657.7	10459	0.0695095	0.886417	1.18453
279.7	20679.7	10456	0.0995601	0.79796	1.2687
280.2	20701.8	9677	0.0713031	1.06547	1.25007
280.7	20723.8	10779	0.0778365	1.24641	1.18777
281.2	20745.8	11085	0.0668471	1.24861	1.27819
281.7	20767.9	11215	0.0862238	1.23365	1.22695
282.2	20789.9	12060	0.0855721	0.952193	1.23065
282.7	20811.9	11609	0.065208	1.27719	1.22033
283.2	20819.2	11000	0.0777273	0.996	1.21332
283.7	20826.5	10837	0.0807419	0.969154	1.23006
284.2	20833.8	11508	0.0773375	1.0457	1.17894
284.7	20841.1	11663	0.0715939	1.07876	1.2016
285.2	20848.4	10923	0.0841344	1.0492	1.28621
285.7	20855.7	10368	0.0672261	1.07257	1.27894
286.2	20863	10606	0.075429	0.910849	1.21854
286.7	20870.3	10575	0.0569267	1.12355	1.2347
287.2	20877.6	11408	0.0538219	1.04668	1.24179
287.7	20884.9	11918	0.0538681	0.907579	1.20896
288.2	20892.1	11748	0.0440926	0.918728	1.17646
288.7	20899.4	11060	0.0664557	0.954876	1.1892
289.2	20906.7	10532	0.070452	0.915393	1.19578
289.7	20914	10022	0.0725404	1.11761	1.14541
290.2	20921.2	9936	0.0836353	1.00732	1.23283
290.7	20928.5	10275	0.0608273	1.06021	1.21378
291.2	20935.7	10835	0.0702353	0.984034	1.18412
291.7	20942.9	11430	0.0631671	1.00693	1.19677
292.2	20950.1	11419	0.0554339	0.87916	1.2468
292.7	20957.3	11748	0.0628192	1.12961	1.18541
293.2	20964.6	11002	0.059262	1.12271	1.18296
293.7	20971.8	10539	0.0600626	0.946783	1.179
294.2	20979	10634	0.0525672	1.08265	1.22458
294.7	20986.2	10776	0.048441	0.967568	1.2024
295.2	20993.4	11008	0.0551417	1.13444	1.27264
295.7	21000.7	11454	0.0619871	1.074	1.2275
296.2	21007.9	11306	0.0651866	0.903656	1.18376
296.7	21015.1	10899	0.0726672	1.04145	1.16107
297.2	21022.3	11267	0.0625721	0.826129	1.21142
297.7	21029.5	11016	0.0684459	1.04716	1.22133
298.2	21036.8	10876	0.0672122	1.058	1.26379
298.7	21044	11136	0.0578305	0.921867	1.2064
299.2	21065.5	11155	0.0766472	0.961353	1.16272
299.7	21087	11229	0.0606465	0.841503	1.23638
300.2	21108.5	11437	0.051587	0.969106	1.16237
300.7	21130	12116	0.0667712	0.981347	1.20915
301.2	21151.5	10742	0.0725191	1.00354	1.24395
301.7	21173	10799	0.0896379	1.11405	1.21736
302.2	21194.5	11202	0.0577575	1.04287	1.22587
302.7	21216	11473	0.0645864	0.886613	1.20331
303.2	21237.5	11215	0.0598306	1.04611	1.22077
303.7	21258.9	10966	0.0648368	1.14974	1.24341
304.2	21280.4	10776	0.0658872	1.15885	1.20066
304.7	21301.9	10617	0.0698879	1.20147	1.2194
305.2	21323.4	11311	0.0563169	1.25321	1.28368
305.7	21344.9	11339	0.0433019	1.22628	1.2521
306.2	21366.4	10570	0.0607379	0.877904	1.24805
306.7	21387.9	11434	0.0597341	1.09546	1.28133
307.2	21409.4	11459	0.0444192	0.972039	1.28727
307.7	21430.9	12203	0.0459723	1.09667	1.24844
308.2	21452.4	12274	0.0498615	0.910151	1.23243
308.7	21460.5	11995	0.0394331	1.05321	1.20625
309.2	21468.6	12883	0.0524723	0.984282	1.2152
309.7	21476.6	12517	0.0510506	1.04109	1.21343
310.2	21484.7	11895	0.0559899	1.00309	1.2329
310.7	21492.8	11614	0.0600999	1.2593	1.20049
311.2	21500.8	11812	0.063918	1.09389	1.2109
311.7	21508.9	11959	0.046743	1.00194	1.20791
312.2	21517	12168	0.062048	1.08249	1.28944
312.7	21525.1	12099	0.0498388	1.05166	1.23849
313.2	21533.1	12448	0.0553503	1.09169	1.18149
313.7	21541.2	12644	0.0448434	1.09029	1.23171
314.2	21549.3	13426	0.0446149	1.42092	1.21461
314.7	21557.4	13816	0.046106	1.06472	1.38207
315.2	21565.4	13369	0.0579699	1.18639	1.19049
315.7	21573.5	12819	0.0537483	1.16187	1.2032
316.2	21581.6	12887	0.0478777	1.17162	1.17581
316.7	21589.6	12214	0.0675454	1.17066	1.22359
317.2	21597.7	12166	0.053592	1.03411	1.24106
317.7	21605.8	12602	0.0552293	1.05395	1.25326
318.2	21613.9	12134	0.0463985	1.13469	1.21086
318.7	21621.9	11753	0.0628776	0.986877	1.25462
319.2	21630	11850	0.0643038	1.09407	1.22183
319.7	21638.1	11795	0.0557864	0.934066	1.23465
320.2	21644.5	11562	0.0610621	1.125	1.18581
320.7	21650.9	12004	0.061063	1.09623	1.18186
321.2	21657.3	11546	0.0645245	0.980638	1.21781
321.7	21663.8	11894	0.0617118	1.09849	1.16699
322.2	21670.2	11912	0.0644728	1.08901	1.23336
322.7	21676.6	12005	0.0550604	1.07	1.24152
323.2	21683	11947	0.050724	1.15215	1.2041
323.7	21689.5	12016	0.0616678	1.16489	1.20183
324.2	21695.9	11814	0.0513797	0.934835	1.20697
324.7	21702.3	12430	0.0435237	0.85686	1.2207
325.2	21708.7	12639	0.0447029	1.3302	1.20319
325.7	21715.2	13492	0.0391343	1.25118	1.29756
326.2	21721.6	12949	0.0566839	1.25738	1.24145
326.7	21728	13143	0.0553907	1.25263	1.20612
327.2	21734.4	12941	0.0485279	1.06494	1.20228
327.7	21740.8	12880	0.0486025	1.09132	1.23976
328.2	21747.3	12676	0.0523036	0.934948	1.19707
328.7	21753.7	12049	0.0570172	0.985923	1.17701
329.2	21760.1	11747	0.067081	1.04182	1.23558
329.7	21766.5	11803	0.0545624	1.07984	1.24978
330.2	21773	12138	0.0503378	1.0185	1.21469
330.7	21779.4	12193	0.0568359	1.09708	1.22489
331.2	21785.8	12692	0.0482981	0.984312	1.26835
331.7	21792.2	12519	0.0522406	1.19524	1.25314
332.2	21798.7	12396	0.0550984	0.954389	1.22505
332.7	21805.1	12453	0.046013	1.23152	1.21654
333.2	21811.5	12762	0.0491302	0.941845	1.18499
333.7	21817.9	12709	0.0435912	1.08177	1.17288
334.2	21824.4	12661	0.0530764	1.0408	1.18064
334.7	21830.8	12743	0.064663	1.1716	1.22883
335.2	21837.2	13032	0.0487262	1.00432	1.24093
335.7	21843.6	12787	0.046297	1.07085	1.24278
336.2	21850.1	12595	0.0583565	1.11422	1.22366
336.7	21856.5	10053	0.0386949	0.978723	1.24087
337.2	21862.9	11029	0.0526793	0.986721	1.21554
338.2	21875.7	12551	0.048283	0.951637	1.23601
338.7	21883.2	13280	0.0369729	0.984946	1.26837
339.2	21890.7	12150	0.0302058	1.02465	1.24086
339.7	21898.2	11766	0.0652728	1.15549	1.30462
340.2	21905.6	11725	0.0529638	0.984927	1.26688
340.7	21913.1	12083	0.0566085	1.02782	1.31058
341.2	21920.6	11910	0.0579345	1.3423	1.21336
341.7	21928.1	12189	0.0581672	1.11823	1.23661
342.2	21935.6	11961	0.0442271	0.963668	1.20098
342.7	21943	11779	0.0607861	0.951862	1.25894
343.2	21950.5	11899	0.0595848	1.00781	1.23447
343.7	21958	11839	0.045612	0.904876	1.21409
344.2	21965.5	11790	0.0635284	1.21096	1.22905
344.7	21972.9	12359	0.0427219	1.0599	1.26138
345.2	21980.4	12859	0.0476709	1.11072	1.27413
345.7	21987.9	12250	0.0546939	1.19609	1.25994
346.2	21995.4	11936	0.0726374	1.12251	1.19716
346.7	22002.8	12199	0.0546766	0.986768	1.22018
347.2	22010.3	12106	0.0588964	0.959466	1.22083
347.7	22017.8	11843	0.0553914	0.910308	1.29308
348.2	22025.3	11834	0.056363	0.92459	1.24962
348.7	22032.7	12087	0.0474063	0.937235	1.22514
349.2	22041	12143	0.0312114	1.08904	1.25478
349.7	22049.3	11966	0.0567441	1.06689	1.27442
350.2	22057.5	11981	0.053084	1.32403	1.22621
350.7	22065.8	12054	0.0573254	0.952632	1.20817
351.2	22074.1	11873	0.0462394	1.06031	1.2377
351.7	22082.3	11931	0.0468527	1.05826	1.21199
352.2	22090.6	12144	0.0537714	1.11534	1.27866
352.7	22098.8	11934	0.0599966	1.00345	1.2654
353.2	22107.1	12318	0.0411593	1.20612	1.24973
353.7	22115.4	12102	0.0390844	1.0971	1.24908
354.2	22123.6	12249	0.0413911	1.0911	1.30241
354.7	22131.9	11803	0.0456664	1.13593	1.31013
355.2	22140.2	12336	0.0525292	1.2133	1.28319
355.7	22148.4	12568	0.0261776	1.00208	1.30759
356.2	22156.7	12254	0.0261139	1.01372	1.20712
356.7	22164.9	11971	0.0577228	0.929373	1.24718
357.2	22173.2	12057	0.0534959	1.014	1.27751
357.7	22181.5	12460	0.0495987	1.39326	1.27496
358.2	22189.7	11956	0.0572098	1.09978	1.23291
358.7	22198	11826	0.0410959	1.07513	1.26041
359.2	22206.3	11351	0.0489825	1.07878	1.23651
359.7	22214.5	12343	0.0456939	1.21627	1.25986
360.2	22222.8	13467	0.04589	1.18934	1.28883
360.7	22231	12385	0.0501413	1.01657	1.27035
361.2	22239.3	13211	0.0359549	0.890261	1.20075
361.7	22247.6	12344	0.0359689	1.03051	1.23879
362.2	22255.8	12215	0.0452722	1.10184	1.23454
362.7	22264.1	12436	0.0544387	1.04583	1.27793
363.2	22272.4	12428	0.0493241	0.970202	1.23102
363.7	22280.6	12716	0.0508808	1.25584	1.27919
364.2	22288.9	13375	0.0428411	1.03597	1.3252
364.7	22297.1	13013	0.0468762	0.913457	1.21414
365.2	22305.4	11874	0.0555836	0.996726	1.20868
365.7	22313.7	11718	0.066991	0.938874	1.1666
366.2	22321.9	11379	0.0631866	0.902047	1.23047
366.7	22329.6	11491	0.0614394	0.855691	1.24835
367.2	22337.2	11841	0.0596233	0.932129	1.27986
367.7	22344.8	11474	0.0620533	0.941584	1.24476
368.2	22352.4	11699	0.0420549	1.03393	1.27503
368.7	22360	12456	0.0614965	1.13924	1.27786
369.2	22367.6	12729	0.0363736	0.960152	1.23138
369.7	22375.3	12418	0.0627315	1.15371	1.24742
370.2	22382.9	12606	0.044106	0.965926	1.27702
370.7	22390.5	12699	0.037247	0.904255	1.24621
371.2	22398.1	11453	0.047935	0.983567	1.22096
371.7	22405.7	11291	0.0560624	0.904384	1.21332
372.2	22413.4	11301	0.0403504	0.977342	1.26256
372.7	22421	11605	0.0577337	0.954327	1.27688
373.2	22428.6	12281	0.0472274	1.08204	1.20321
373.7	22436.2	12594	0.0501826	1.23001	1.2918
374.2	22443.8	12840	0.0452492	0.975231	1.26845
374.7	22451.4	12384	0.0568475	1.19379	1.21456
375.2	22459.1	12652	0.0522447	1.05674	1.22692
375.7	22466.7	12504	0.0512636	0.963161	1.21764
376.2	22474.3	12297	0.060096	0.95274	1.20985
376.7	22481.9	12420	0.0475845	1.06827	1.29001
377.2	22489.5	12572	0.054168	1.10319	1.21272
377.7	22497.2	12847	0.0393088	0.92645	1.20327
378.2	22504.8	12981	0.0392882	1.04627	1.21699
378.7	22512.4	12800	0.051875	0.926864	1.2093
379.2	22520	12459	0.0483185	1.17336	1.26123
379.7	22527.6	12489	0.0377132	1.04329	1.27739
380.2	22535.2	12750	0.0438431	1.03525	1.25952
380.7	22542.9	13452	0.0414808	0.918532	1.30962
381.2	22550.5	13267	0.0396472	1.1047	1.24921
381.7	22558.1	13468	0.0411345	1.15141	1.28631
382.2	22565.7	13188	0.0383682	1.26002	1.31712
382.7	22573.3	14080	0.025142	1.11054	1.35124
383.2	22580.9	14327	0.024918	1.19119	1.36157
383.7	22588.6	13754	0.0378072	1.0526	1.27062
384.2	22596.2	13448	0.0408983	1.09962	1.2786
384.7	22603.8	12755	0.0402195	0.950746	1.27539
385.2	22611.4	12714	0.0433381	1.0229	1.2593
385.7	22619	12772	0.0315534	1.10172	1.25841
386.2	22626.7	12510	0.0522782	1.20336	1.25305
386.7	22634.3	13189	0.0394268	0.978548	1.23591
387.2	22643.4	13507	0.0313911	0.925457	1.21078
387.7	22652.5	13183	0.0349693	0.952885	1.2778
388.2	22661.5	13410	0.0328859	1.14443	1.27666
388.7	22670.6	13113	0.0404942	0.969921	1.25228
389.2	22679.7	12659	0.0379967	0.984038	1.21033
389.7	22688.8	13177	0.0352129	1.47276	1.24876
390.2	22697.9	13291	0.0282146	0.998543	1.21276
390.7	22707	13083	0.0415807	1.02109	1.33326
391.2	22716.1	13077	0.0285998	0.974902	1.27111
391.7	22725.2	13429	0.0349989	1.05178	1.26378
392.2	22734.3	13346	0.0403866	1.08912	1.28888
392.7	22743.3	13183	0.0386103	1.02091	1.30167
393.2	22752.4	13255	0.0423991	1.17249	1.30515
393.7	22761.5	13243	0.0373027	0.99044	1.34302
394.2	22770.6	13096	0.0377978	1.0279	1.23296
394.7	22779.7	12797	0.0509494	1.01959	1.26008
395.2	22788.8	12878	0.0396801	0.973896	1.22782
395.7	22797.9	13610	0.0355621	0.975012	1.27713
396.2	22807	13408	0.0400507	1.12349	1.26928
396.7	22816.1	13288	0.0407887	1.02548	1.26748
397.2	22825.1	13330	0.0252063	1.0424	1.26698
397.7	22834.2	13451	0.0339752	1.06153	1.23721
398.2	22843.3	13109	0.0309711	0.887967	1.26836
398.7	22852.4	13393	0.0401702	1.17319	1.24672
399.2	22861.5	13265	0.0426687	0.960795	1.25139
399.7	22870.6	13341	0.0398021	1.08672	1.28354
400.2	22879.7	14226	0.0307887	1.00752	1.35565
400.7	22888.8	13583	0.0404182	1.18626	1.29371
401.2	22897.9	12926	0.0420084	0.978373	1.20509
401.7	22906.9	12928	0.0361231	1.12564	1.24953
402.2	22916	12317	0.0560201	0.895726	1.16103
402.7	22925.1	12957	0.0446091	1.07172	1.23749
403.2	22934.2	12387	0.0371357	0.972292	1.1657
403.7	22943.3	9903	0.0929011	1.05897	1.08146
404.2	22952.4	8793	0.110429	0.856762	0.981943
404.7	22961.5	8665	0.112983	0.702871	1.01052
405.2	22970.6	8417	0.119045	0.894477	0.966719
405.7	22979.7	8407	0.097062	0.943734	0.954813
406.2	22988.7	8481	0.084424	0.968305	1.00281
406.7	22997.8	8646	0.103285	0.934669	1.00688
407.2	23007	8776	0.099134	0.794914	0.987367
407.7	23016.2	8039	0.103993	0.769651	1.03813
408.2	23025.4	8312	0.122353	0.987562	0.973722
408.7	23034.6	8563	0.0917903	0.865966	1.03767
409.2	23043.8	8578	0.114829	0.842414	0.979836
409.7	23053	8549	0.137326	1.15337	1.01017
410.2	23062.1	8741	0.128132	0.815476	1.04998
410.7	23071.3	8221	0.121032	0.883043	0.977673
411.2	23080.5	8358	0.0940416	0.935934	0.962234
411.7	23089.7	8824	0.112647	0.87904	0.956626
412.2	23098.9	8734	0.0992672	1.19947	0.939936
412.7	23108.1	8923	0.123725	1.02854	0.926546
413.2	23117.3	9965	0.104767	0.917877	0.894696
413.7	23126.5	9489	0.104542	0.952247	0.907608
414.2	23135.6	8142	0.10452	0.917624	0.873543
414.7	23144.8	8541	0.0889826	0.877605	0.865655
415.2	23154	7842	0.114512	0.904092	0.850513
415.7	23163.2	7745	0.118915	0.851867	0.859466
416.2	23172.4	7485	0.149633	0.929747	0.920495
416.7	23181.6	6579	0.156863	0.818144	0.95444
417.2	23192.1	7085	0.168243	0.934061	0.889203
417.7	23202.6	6980	0.135673	0.814163	0.898893
418.2	23213	7210	0.130791	0.992888	0.936902
418.7	23223.5	7257	0.176795	0.80885	0.964478
419.2	23234	8189	0.113201	0.939669	0.968963
419.7	23244.5	7954	0.133141	0.983059	0.941383
420.2	23255	7405	0.157596	0.761714	0.947608
420.7	23265.5	7558	0.113257	1.0381	0.898059
421.2	23276	7157	0.140282	1.06279	0.938203
421.7	23286.5	7308	0.140805	0.889319	0.965143
422.2	23297	7445	0.138885	1.03379	0.983868
422.7	23307.5	8030	0.12665	0.976497	0.918636
423.2	23317.9	7955	0.123696	0.903111	0.975692
423.7	23328.4	7967	0.113217	0.773365	0.984585
424.2	23338.9	8094	0.144552	0.939873	0.950091
424.7	23349.4	7860	0.121247	1.01557	0.94325
425.2	23359.9	8036	0.110503	0.782718	0.940289
425.7	23370.4	8060	0.13201	1.01288	0.95368
426.2	23380.9	8203	0.105205	1.02339	1.0288
426.7	23391.4	8312	0.0956449	0.943642	1.07771
427.2	23401.9	8373	0.115132	0.875643	1.02945
427.7	23412.4	8531	0.127066	0.870682	0.968725
428.2	23422.8	8412	0.0841655	0.957554	1.02556
428.7	23433.3	8601	0.116498	1.07485	1.02668
429.2	23443.8	8292	0.120236	0.924858	1.06728
429.7	23454.3	7985	0.119599	0.897086	1.0015
430.2	23464.8	8395	0.0932698	0.934083	1.01976
430.7	23475.3	7897	0.122072	1.01269	0.972892
431.2	23485.8	8388	0.112303	0.985901	0.993108
431.7	23496.3	8354	0.119823	0.967647	0.981791
432.2	23506.8	8458	0.142114	0.985862	1.03238
432.7	23517.3	8691	0.118744	0.848654	0.986905
433.2	23527.7	8509	0.125279	1.01296	1.02612
433.7	23538.2	8810	0.10681	0.889412	1.04583
434.2	23548.7	8803	0.126434	0.841469	1.04868
434.7	23559.2	8978	0.0953442	1.02744	0.98545
435.2	23569.7	9556	0.0863332	0.86021	1.07237
435.7	23580.2	9467	0.0961234	0.904675	1.05249
436.2	23582.6	9485	0.117238	0.916627	1.11716
436.7	23585	9296	0.0757315	1.02115	1.12852
437.2	23587.5	9487	0.0981343	1.00677	1.12366
437.7	23589.9	10051	0.0758134	0.899865	1.14222
438.3	23592.8	9280	0.0896552	0.99811	1.19393
438.8	23595.2	10268	0.0850214	1.19478	1.1496
439.3	23597.6	11140	0.0780969	0.981123	1.21219
439.8	23600	10577	0.0939775	0.981465	1.2072
440.3	23602.5	10426	0.0564934	1.20714	1.19958
440.8	23604.9	10416	0.078053	1.11881	1.23386
441.3	23607.3	11083	0.0661373	0.927586	1.20379
441.8	23609.7	11159	0.0651492	1.13444	1.24155
442.3	23612.2	11874	0.0558363	0.977901	1.22783
442.8	23614.6	11989	0.0477938	1.34631	1.2626
443.3	23617	12394	0.0537357	1.06433	1.28773
443.8	23619.4	12788	0.0581013	1.16238	1.33637
444.3	23621.8	12373	0.0543118	0.960868	1.31843
444.8	23624.3	12204	0.0519502	1.10254	1.23318
445.3	23626.7	12378	0.0542899	1.02215	1.29922
445.8	23629.1	12179	0.0491009	1.18642	1.31044
446.3	23631.5	11917	0.0573131	1.07088	1.31487
446.8	23633.9	11044	0.066552	1.25263	1.34965
447.3	23646.5	10886	0.06614	1.16557	1.26112
447.8	23659	10596	0.063137	1.07147	1.24533
448.3	23671.6	11161	0.0529522	1.20445	1.25382
448.8	23684.1	11410	0.0589833	1.46869	1.30196
449.3	23696.6	11568	0.0557573	0.914674	1.29065
449.8	23709.2	10707	0.065658	1.06562	1.25581
450.3	23721.7	11180	0.0781753	0.99206	1.18601
450.8	23734.3	11026	0.0604934	1.07069	1.20047
451.3	23746.8	11223	0.0672726	0.830197	1.16157
451.8	23759.3	10601	0.0667862	1.00674	1.15835
452.3	23771.9	10763	0.0599275	0.963728	1.15129
452.8	23784.4	10941	0.0836304	0.969106	1.15518
453.3	23797	11052	0.0626131	1.00635	1.14578
453.8	23809.5	10303	0.0801708	0.984882	1.08959
454.3	23822.1	10647	0.0774866	0.969627	1.20022
454.8	23834.6	10715	0.0939804	1.05329	1.18245
455.3	23847.1	10158	0.0821028	1.17792	1.13999
455.8	23859.7	10707	0.0728495	1.05811	1.18769
456.3	23872.2	10958	0.0715459	1.04269	1.2358
456.8	23884.8	10729	0.0452046	1.0366	1.2024
457.3	23897.3	10792	0.0702372	0.960863	1.24437
457.8	23909.8	11336	0.0695131	1.1639	1.26694
458.3	23922.4	11581	0.0786633	0.995831	1.2196
458.8	23934.9	11764	0.0553383	1.10399	1.27684
459.3	23947.5	11814	0.0630608	0.995357	1.25737
459.8	23960	12001	0.0473294	0.962007	1.26927
460.3	23972.5	11824	0.0493065	0.979675	1.23852
460.8	23985.1	13219	0.0472048	1.09743	1.4361
461.3	23997.6	12912	0.0473203	1.13818	1.2743
461.8	24010.2	11836	0.0539878	1.18135	1.23447
462.3	24022.7	11867	0.0493806	1.08766	1.26332
462.8	24035.2	11291	0.0612878	1.18081	1.31207
463.3	24047.8	11469	0.0707995	1.14116	1.28442
463.8	24060.3	11228	0.046669	1.1033	1.3327
464.3	24072.9	11197	0.0542109	1.17505	1.29209
464.8	24085.4	10569	0.0769231	0.864148	1.23867
465.3	24097.9	11476	0.0594284	1.22173	1.22762
465.8	24110.5	11141	0.0578045	1.00315	1.30373
466.3	24123	11438	0.0487848	1.34019	1.3065
466.8	24135.6	11898	0.0467305	1.0549	1.26978
467.3	24148.1	12107	0.0427852	0.960784	1.29579
467.8	24160.7	12052	0.0657982	1.25984	1.30662
468.3	24173.2	11804	0.0467638	1.18753	1.26916
468.8	24185.7	11822	0.0574353	1.10983	1.25737
469.3	24198.3	12248	0.0574788	1.00882	1.19117
469.8	24210.8	12029	0.0550337	1.16255	1.22107
470.3	24223.4	11444	0.0574974	0.946184	1.21012
470.8	24235.9	11531	0.0402394	1.10915	1.3035
471.3	24248.4	11641	0.0571257	1.04323	1.28391
471.8	24261	11881	0.0507533	1.30199	1.27178
472.3	24273.5	12772	0.0337457	1.15187	1.35017
472.8	24286.1	12017	0.0630773	1.20732	1.23065
473.3	24298.6	12291	0.050118	0.878513	1.26245
473.8	24311.1	11650	0.0491845	1.04338	1.31007
474.3	24323.7	11278	0.0682745	0.969334	1.22863
474.8	24336.2	11817	0.0502666	1.26913	1.29219
475.3	24348.8	12091	0.0586387	1.15276	1.27322
475.8	24361.3	12577	0.0480242	1.16532	1.29612
476.3	24373.8	13028	0.0394535	1.37457	1.33404
476.8	24386.4	13206	0.0490686	1.0871	1.26292
477.3	24398.9	12671	0.052482	1.04577	1.28246
477.8	24411.5	12514	0.0549784	1.04925	1.30132
478.3	24424	11872	0.0426213	0.914721	1.25108
478.8	24436.5	11385	0.0799297	1.29522	1.26721
479.3	24449.1	12623	0.0404817	1.25161	1.23169
479.8	24461.6	12142	0.067946	1.10917	1.25714
480.3	24474.2	11511	0.0685431	0.942951	1.1754
480.8	24486.7	11629	0.0595924	1.01579	1.21397
481.3	24499.3	12135	0.0491141	1.16421	1.33412
481.8	24511.8	11754	0.0607453	1.03091	1.24826
482.3	24524.3	11856	0.0476552	1.03844	1.3353
482.8	24536.9	11064	0.064624	0.929118	1.32349
483.3	24549.4	11100	0.0663964	0.98711	1.36564
483.8	24562	12011	0.0714345	1.04841	1.24035
484.3	24574.5	12185	0.0544932	1.00486	1.23893
484.8	24587	11924	0.0618081	0.961251	1.29171
485.3	24599.6	11041	0.0637623	0.927004	1.29658
485.8	24612.1	11174	0.0810811	1.00743	1.23832
486.3	24624.7	11392	0.0619733	1.17022	1.36914
486.8	24637.2	11616	0.0568182	0.995918	1.25129
487.3	24649.7	11751	0.0478257	1.05942	1.32195
487.8	24662.3	11588	0.0580773	1.17396	1.2709
488.3	24674.8	11141	0.0588816	1.29688	1.22299
488.8	24687.4	10838	0.0641262	1.12569	1.24348
489.3	24699.9	10538	0.079237	0.982396	1.2082
489.8	24712.4	11031	0.0642734	1.02817	1.18479
490.3	24725	10696	0.0583396	0.929069	1.19367
490.8	24737.5	11103	0.0716923	0.997628	1.20355
491.3	24750.1	10978	0.0603935	0.864452	1.27
491.8	24762.6	11059	0.0671851	0.806177	1.16921
492.3	24775.1	10995	0.0743975	1.06667	1.20148
492.8	24787.7	10967	0.0671104	1.07197	1.2263
493.3	24800.2	11995	0.064777	0.951708	1.18902
493.8	24812.8	11729	0.0538835	1.01194	1.18896
494.3	24825.3	11342	0.0596015	0.914668	1.16524
494.8	24837.9	11470	0.0595466	1.1747	1.18211
495.3	24850.4	11420	0.0594571	0.891378	1.1825
495.8	24862.9	11223	0.0691437	1.00685	1.14712
496.3	24875.5	11330	0.0571933	1.02376	1.1915
496.8	24888	11185	0.0776933	0.956695	1.12551
497.3	24900.6	10805	0.0751504	0.989317	1.19149
497.8	24913.1	10700	0.0715888	1.09529	1.18009
498.3	24925.6	11372	0.0613788	0.959538	1.15091
498.8	24938.2	10839	0.053326	0.878621	1.1366
499.3	24950.7	10342	0.0845098	0.91024	1.11259
499.8	24963.3	10149	0.0619765	0.896468	1.16507
500.3	24975.8	11106	0.0628489	1.05296	1.18228
500.8	24988.3	11092	0.0732059	0.896709	1.19195
501.3	25000.9	10833	0.0735715	1.07623	1.19532
501.8	25013.4	11160	0.0608423	0.873909	1.21983
502.3	25026	11312	0.0740806	0.987677	1.20763
502.8	25038.5	11054	0.0635969	1.00156	1.21864
503.3	25051	12023	0.0522332	0.989179	1.16799
503.8	25063.6	12085	0.0537857	0.94708	1.16942
504.3	25076.1	12131	0.0552304	0.908503	1.20113
504.8	25088.7	12260	0.0526101	1.11501	1.1731
505.3	25101.2	12614	0.0566038	1.27146	1.18314
505.8	25113.7	10838	0.074737	0.863001	1.1158
506.3	25126.3	9521	0.0955782	0.753071	1.07055
506.8	25138.8	8592	0.0949721	0.941358	0.99108
507.3	25151.4	10117	0.0766037	0.984729	1.04665
507.8	25163.9	8159	0.120848	0.844842	1.00739
508.3	25176.5	7201	0.143869	0.854624	0.882025
508.8	25189	7097	0.137523	0.953361	0.846643
509.3	25201.5	6938	0.151917	0.830483	0.882839
509.8	25214.1	6775	0.150258	0.90454	0.879396
510.3	25226.6	6810	0.176505	0.772419	0.915766
510.8	25239.2	7042	0.144987	0.898669	0.866235
511.3	25251.7	6853	0.13702	0.741442	0.907378
511.8	25264.2	6896	0.150667	0.820947	0.847129
512.3	25276.8	6639	0.146408	0.873022	0.873168
512.8	25289.3	6872	0.126164	0.948232	0.893475
513.3	25301.9	7051	0.120976	0.874534	0.888384
513.8	25314.4	7097	0.130619	0.900735	0.867778
514.3	25326.9	7006	0.177419	0.794571	0.857804
514.8	25339.5	7080	0.153672	0.930286	0.870924
515.3	25352	7106	0.160146	0.821287	0.91059
515.8	25364.6	7191	0.14393	0.847302	0.87689
516.3	25377.1	7369	0.135297	0.953559	0.907902
516.8	25389.6	7413	0.127749	0.775641	0.894856
517.3	25402.2	7357	0.134294	0.823062	0.918415
517.8	25414.7	7424	0.143588	0.908068	0.909056
518.3	25427.3	7399	0.146101	0.8864	0.927831
518.8	25439.8	7825	0.152077	0.917942	0.905225
519.3	25452.3	7725	0.142913	0.815487	0.905917
519.8	25464.9	7584	0.117352	0.819883	0.94999
520.3	25477.4	7320	0.140437	0.862817	0.923405
520.8	25490	7234	0.159386	1.02725	0.918097
521.3	25502.5	7489	0.166511	0.827198	0.960633
521.8	25515.1	7159	0.158821	1.00905	0.947542
522.3	25527.6	7528	0.145058	1.09497	0.98157
522.8	25540.1	7351	0.153585	1.09077	0.9322
523.3	25552.7	7684	0.162415	0.858664	0.973284
523.8	25565.2	8085	0.12517	0.86737	0.959468
524.3	25577.8	8051	0.138119	0.790945	0.963958
524.8	25590.3	8238	0.154649	1.03159	0.959793
525.3	25602.8	8635	0.14198	0.840465	0.981112
525.8	25615.4	9495	0.10258	0.956825	0.963837
526.3	25627.9	9036	0.131142	1.06962	1.00235
526.8	25640.5	8624	0.130334	0.935665	0.995387
527.3	25653	8758	0.108701	0.980866	1.0223
527.8	25665.5	9181	0.103148	1.08412	1.00817
528.3	25678.1	8505	0.121811	0.97348	0.950173
528.8	25690.6	7710	0.145525	0.879709	0.974775
529.3	25703.2	7966	0.150515	0.928187	0.951647
529.8	25715.7	7746	0.138523	0.837046	0.993771
530.3	25728.2	7268	0.162768	0.962298	0.987622
530.8	25740.8	7222	0.165744	0.858577	0.932125
531.3	25753.3	7516	0.15008	0.952962	0.961611
531.8	25765.9	7432	0.14303	0.882793	0.900221
532.3	25778.4	7513	0.149208	0.853668	0.937217
532.8	25790.9	7648	0.131407	0.891139	0.974161
533.3	25803.5	7999	0.142768	0.837003	0.895495
533.8	25816	8353	0.146055	0.89542	0.934708
534.3	25828.6	8742	0.111187	0.971503	0.913236
534.8	25841.1	8863	0.138779	0.858079	0.933837
535.3	25853.7	8413	0.107809	0.780312	0.913892
535.8	25866.2	6647	0.0689033	0.953577	0.949587
536.3	25878.7	11	5.36364	1.67784	#DIV/0!
536.8	25891.3	0	0	1.81475	#DIV/0!
538.3	25928.9	8221	0.120058	0.863723	1.00657
538.8	25941.4	8250	0.116121	0.872768	0.982795
539.3	25954	8971	0.100435	0.855111	0.966507
539.8	25966.5	8504	0.113946	0.93634	0.980455
540.3	25979.1	8141	0.144085	0.96038	1.02045
540.8	25991.6	8494	0.135978	1.01145	0.941541
541.3	26004.1	9302	0.108471	0.915702	0.937461
541.8	26016.7	10161	0.0852278	1.15459	0.955073
542.3	26029.2	8643	0.102279	0.831348	0.943237
542.8	26041.8	7456	0.129024	0.852113	0.904935
543.3	26054.3	7494	0.145983	1.03263	0.953267
543.8	26066.8	7863	0.147018	0.875529	0.89582
544.3	26079.4	7405	0.12235	1.0009	0.90246
544.8	26091.9	7057	0.160692	1.23193	0.965788
545.3	26104.5	7475	0.149431	1.09792	0.942016
545.8	26117	7799	0.133863	1.11217	0.948319
546.3	26129.5	7859	0.147347	0.854656	0.981213
546.8	26142.1	7732	0.140585	1.05556	1.00288
547.3	26154.6	7932	0.132249	0.950848	1.03448
547.8	26167.2	8167	0.129791	0.950081	0.994959
548.3	26179.7	8047	0.137194	1.11133	0.99492
548.8	26192.3	8127	0.137443	0.960405	1.07141
549.3	26204.8	8326	0.116863	1.1555	1.0469
549.8	26217.3	8243	0.125076	1.13747	1.06729
