# Supplementary material for: Evidence for late-glacial oceanic carbon redistribution and discharge from the Pacific Southern Ocean
Source: Nat Commun. 2022 Nov 11;13:6250. doi: 10.1038/s41467-022-33753-4 (PMC9652385; doi:10.1038/s41467-022-33753-4)
Supplement: Supplementary file 8 — Supplementary Data 5 [file 41467_2022_33753_MOESM8_ESM.xlsx]

## Sheet: Age model (PC01)
Depth in PC01 [cm]	Age [ya]	comment
11	695.175	Peak matching of Ca intensities between PC01 and MD07-3088
16.5	836.225	Peak matching of Ca intensities between PC01 and MD07-3088
38.7	1380.28	Peak matching of Ca intensities between PC01 and MD07-3088
49.2	1670.83	Peak matching of Ca intensities between PC01 and MD07-3088
64.7	2337.51	Peak matching of Ca intensities between PC01 and MD07-3088
78.2	2827.72	Peak matching of Ca intensities between PC01 and MD07-3088
108.7	4082.78	Peak matching of Ca intensities between PC01 and MD07-3088
124.2	4601	Peak matching of Ca intensities between PC01 and MD07-3088
138.2	5472.56	Peak matching of Ca intensities between PC01 and MD07-3088
162.7	6073.77	Peak matching of Ca intensities between PC01 and MD07-3088
199.2	6968.11	Peak matching of Ca intensities between PC01 and MD07-3088
232.7	7971.96	Peak matching of Ca intensities between PC01 and MD07-3088
255.7	8582.8	Peak matching of Ca intensities between PC01 and MD07-3088
291.7	9634.11	Peak matching of Ca intensities between PC01 and MD07-3088
340.6	11120	Peak matching of Ca intensities between PC01 and MD07-3088
351.1	11307	Peak matching of Ca intensities between PC01 and MD07-3088
358.1	11684.6	Peak matching of Ca intensities between PC01 and MD07-3088
377.1	12675.9	Peak matching of Ca intensities between PC01 and MD07-3088
380.6	12839.1	Peak matching of Ca intensities between PC01 and MD07-3088
386.6	13103.4	Peak matching of Ca intensities between PC01 and MD07-3088
398.1	13391.7	Peak matching of Ca intensities between PC01 and MD07-3088
439.2	14153.6	Peak matching of Ca intensities between PC01 and MD07-3088
457.2	14506	Peak matching of Ca intensities between PC01 and MD07-3088
472.2	15082.3	Peak matching of Ca intensities between PC01 and MD07-3088
500.7	16337.6	Peak matching of Ca intensities between PC01 and MD07-3088
505.2	16478.8	Peak matching of Ca intensities between PC01 and MD07-3088
510.7	16645.5	Peak matching of Ca intensities between PC01 and MD07-3088
514.2	16707.5	Peak matching of Ca intensities between PC01 and MD07-3088
529.7	17012.9	Peak matching of Ca intensities between PC01 and MD07-3088

## Sheet: Age model (PC02)
Depth in PC02 [cm]	Age [ya]	comment
50	10210	14C age
92	14250.5	14C age
203	18341.5	14C age
399	18434.5	14C age
445	20138	14C age
537	21846	14C age
615	23135	14C age
804	24828	14C age
937	30555	14C age

## Sheet: Age model (PC03)
Depth in PC03 [cm]	Age [ya]	comment
7.5	6477.35	Peak matching of Zr/Rb between PC03 and PC02
9	6814.06	Peak matching of Zr/Rb between PC03 and PC02
12	7246.97	Peak matching of Zr/Rb between PC03 and PC02
16.5	7679.88	Peak matching of Zr/Rb between PC03 and PC02
17.5	8208.99	Peak matching of Zr/Rb between PC03 and PC02
21.5	8690	Peak matching of Zr/Rb between PC03 and PC02
23.5	8834.31	Peak matching of Zr/Rb between PC03 and PC02
26.5	9026.71	Peak matching of Zr/Rb between PC03 and PC02
33	10710.3	Peak matching of Zr/Rb between PC03 and PC02
44.2	11816.6	Peak matching of Zr/Rb between PC03 and PC02
49.2	12538.1	Peak matching of Zr/Rb between PC03 and PC02
50.6	13792	14C age
56.7	13355.8	Peak matching of Zr/Rb between PC03 and PC02
71.7	15363.5	Peak matching of Zr/Rb between PC03 and PC02
77.7	15769	Peak matching of Zr/Rb between PC03 and PC02
82.7	16119.1	Peak matching of Zr/Rb between PC03 and PC02
83.7	16248.1	Peak matching of Zr/Rb between PC03 and PC02
85.7	16469.2	Peak matching of Zr/Rb between PC03 and PC02
92.7	16819.4	Peak matching of Zr/Rb between PC03 and PC02
102.2	17353.8	Peak matching of Zr/Rb between PC03 and PC02
104.7	17593.3	Peak matching of Zr/Rb between PC03 and PC02
107.2	17796	Peak matching of Zr/Rb between PC03 and PC02
113.7	17998.7	Peak matching of Zr/Rb between PC03 and PC02
203.7	18433.9	Peak matching of Zr/Rb between PC03 and PC02
212.2	18923.3	Peak matching of Zr/Rb between PC03 and PC02
232.2	19515.9	Peak matching of Zr/Rb between PC03 and PC02
250.7	19701	Peak matching of Zr/Rb between PC03 and PC02
258.7	19793.6	Peak matching of Zr/Rb between PC03 and PC02
267.7	20151	Peak matching of Zr/Rb between PC03 and PC02
282.7	20811.9	Peak matching of Zr/Rb between PC03 and PC02
289.7	20914	Peak matching of Zr/Rb between PC03 and PC02
298.7	21044	Peak matching of Zr/Rb between PC03 and PC02
308.2	21452.4	Peak matching of Zr/Rb between PC03 and PC02
319.7	21638.1	Peak matching of Zr/Rb between PC03 and PC02
338.2	21875.7	Peak matching of Zr/Rb between PC03 and PC02
348.7	22032.7	Peak matching of Zr/Rb between PC03 and PC02
366.2	22321.9	Peak matching of Zr/Rb between PC03 and PC02
386.7	22634.3	Peak matching of Zr/Rb between PC03 and PC02
406.7	22997.8	Peak matching of Zr/Rb between PC03 and PC02
416.7	23181.6	Peak matching of Zr/Rb between PC03 and PC02
426.1	23089.5	14C age
435.7	23580.2	Peak matching of Zr/Rb between PC03 and PC02
446.8	23633.9	Peak matching of Zr/Rb between PC03 and PC02
451.8	23759.3	Peak matching of Zr/Rb between PC03 and PC02
